# Supplementary material for: The B. subtilis Accessory Helicase PcrA Facilitates DNA Replication through Transcription Units
Source: PLoS Genet. 2015 Jun 12;11(6):e1005289. doi: 10.1371/journal.pgen.1005289 (PMC4466434; doi:10.1371/journal.pgen.1005289)
Supplement: S1 Table — Here the quantitative ChIP-Seq data for each chromosomal region where DnaC enrichment increases to 5-fold above background following PcrA depletion are reported. Data include the maximal and average number of reads within each defined gene or intergenic region. We also report the area under the curve, and area under the curve divided by the total regions length for each region. (TXT) [file pgen.1005289.s014.txt]

START	STOP	STRAND	GENE_NAME	FEATURE_NAME	HO_CO	MAXIMUM	AVERAGE	AREA_UNDER	NORM_AREA_UNDER
3286537	3287604	-	thrC	BSUA_03443	Co-directional	831	185	196956	185
3287595	3288896	-	hom	BSUA_03444	Co-directional	805	185	240752	185
3008496	3009098	+	rpsD	BSUA_03156	Head-On	557	139	83853	139
4171649	4172167	-	ssbA	BSUA_04344	Co-directional	401	112	57840	112
1333019	1334020	-	pit	BSUA_01399	Head-On	377	60	60508	60
98112	101037	+	rrnW-23S	BSUA_00109	Co-directional	373	75	218777	75
9819	11356	+	rrnO-16S	BSUA_00008	Co-directional	357	73	112369	73
3927985	3929163	+	dltD	BSUA_04092	Head-On	327	57	66818	57
168222	171147	+	rrnH-23S	BSUA_00197	Co-directional	312	75	219436	75
92256	95181	+	rrnJ-23S	BSUA_00097	Co-directional	308	71	207782	71
11711	14636	+	rrnO-23S	BSUA_00011	Co-directional	306	72	212078	73
620705	623630	+	rrnE-23S	BSUA_00652	Co-directional	301	68	198203	68
121919	125500	+	rpoB	BSUA_00135	Co-directional	300	41	148333	41
162613	165538	+	rrnI-23S	BSUA_00188	Co-directional	297	69	201395	69
32179	35104	+	rrnA-23S	BSUA_00033	Co-directional	295	71	206795	71
3929254	3930012	+	dltE	BSUA_04093	Head-On	292	66	49959	66
173224	176149	+	rrnG-23S	BSUA_00200	Co-directional	292	66	193190	66
3730783	3731133	+	glnK	BSUA_03886	Head-On	287	82	28627	82
137311	138144	+	rplB	BSUA_00147	Co-directional	273	63	52207	63
141757	141942	+	rpsNA	BSUA_00157	Co-directional	269	109	20201	109
618990	620527	+	rrnE-16S	BSUA_00651	Co-directional	266	63	96480	63
96060	96136	+	trnJ-Pro	BSUA_00106	Co-directional	264	194	14816	195
165596	165710	+	rrnI-5S	BSUA_00189	Co-directional	264	150	17027	149
35239	35353	+	rrnA-5S	BSUA_00034	Co-directional	260	194	22165	194
3146758	3149683	-	rrnB-23S	BSUA_03311	Co-directional	255	61	178994	61
1991322	1992038	-	yoxD	BSUA_01989	Head-On	246	38	27276	38
4092289	4093818	+	ahpF	BSUA_04253	Head-On	246	44	66764	44
166510	168047	+	rrnH-16S	BSUA_00196	Co-directional	240	66	102100	66
931968	934893	+	rrnD-23S	BSUA_00951	Co-directional	238	63	184563	63
96400	97937	+	rrnW-16S	BSUA_00108	Co-directional	237	64	98090	64
135364	135672	+	rpsJ	BSUA_00143	Co-directional	236	90	27775	90
139924	140124	+	rpmC	BSUA_00152	Co-directional	231	95	19081	95
96146	96221	+	trnJ-Ala	BSUA_00107	Co-directional	229	130	9688	129
147312	147536	+	ybzG	BSUA_00167	Co-directional	225	57	12754	57
1990654	1991025	-	rtp	BSUA_01988	Head-On	221	36	13428	36
90544	92081	+	rrnJ-16S	BSUA_00096	Co-directional	220	68	103918	68
147973	148338	+	rpsM	BSUA_00170	Co-directional	216	55	20148	55
130684	132762	+	fusA	BSUA_00140	Co-directional	214	64	133425	64
930253	931790	+	rrnD-16S	BSUA_00950	Co-directional	214	59	91234	59
129340	129588	+	rplGB	BSUA_00137	Co-directional	212	78	19510	79
142974	143336	+	rplR	BSUA_00160	Co-directional	212	62	22628	63
4173833	4175836	-	yyaE	BSUA_04347	Co-directional	212	15	31044	15
160901	162438	+	rrnI-16S	BSUA_00187	Co-directional	212	65	100208	65
2008807	2009490	+	yoaM	BSUA_02006	Co-directional	208	31	21262	31
135712	136341	+	rplC	BSUA_00144	Co-directional	204	53	33381	53
140147	140410	+	rpsQ	BSUA_00153	Co-directional	204	61	15953	61
141974	142372	+	rpsH	BSUA_00158	Co-directional	202	81	32327	81
101449	101913	+	ctsR	BSUA_00111	Co-directional	200	61	28283	61
120061	120561	+	rplJ	BSUA_00132	Co-directional	200	71	35388	71
11464	11540	+	trnO-Ile	BSUA_00009	Co-directional	200	125	9472	125
