# Supplementary material for: The B. subtilis Accessory Helicase PcrA Facilitates DNA Replication through Transcription Units
Source: PLoS Genet. 2015 Jun 12;11(6):e1005289. doi: 10.1371/journal.pgen.1005289 (PMC4466434; doi:10.1371/journal.pgen.1005289)
Supplement: S2 Table — (TXT) [file pgen.1005289.s015.txt]

START	STOP	STRAND	GENE_NAME	FEATURE_NAME	HO_CO	MAXIMUM	AVERAGE	AREA_UNDER	NORM_AREA_UNDER
3286537	3287604	-	thrC	BSUA_03443	Co-directional	831	185	196956	185
3287595	3288896	-	hom	BSUA_03444	Co-directional	805	185	240752	185
3008496	3009098	+	rpsD	BSUA_03156	Head-On	557	139	83853	139
4171649	4172167	-	ssbA	BSUA_04344	Co-directional	401	112	57840	112
1333019	1334020	-	pit	BSUA_01399	Head-On	377	60	60508	60
98112	101037	+	rrnW-23S	BSUA_00109	Co-directional	373	75	218777	75
9819	11356	+	rrnO-16S	BSUA_00008	Co-directional	357	73	112369	73
3927985	3929163	+	dltD	BSUA_04092	Head-On	327	57	66818	57
168222	171147	+	rrnH-23S	BSUA_00197	Co-directional	312	75	219436	75
92256	95181	+	rrnJ-23S	BSUA_00097	Co-directional	308	71	207782	71
11711	14636	+	rrnO-23S	BSUA_00011	Co-directional	306	72	212078	73
620705	623630	+	rrnE-23S	BSUA_00652	Co-directional	301	68	198203	68
121919	125500	+	rpoB	BSUA_00135	Co-directional	300	41	148333	41
162613	165538	+	rrnI-23S	BSUA_00188	Co-directional	297	69	201395	69
32179	35104	+	rrnA-23S	BSUA_00033	Co-directional	295	71	206795	71
3929254	3930012	+	dltE	BSUA_04093	Head-On	292	66	49959	66
173224	176149	+	rrnG-23S	BSUA_00200	Co-directional	292	66	193190	66
3730783	3731133	+	glnK	BSUA_03886	Head-On	287	82	28627	82
137311	138144	+	rplB	BSUA_00147	Co-directional	273	63	52207	63
141757	141942	+	rpsNA	BSUA_00157	Co-directional	269	109	20201	109
618990	620527	+	rrnE-16S	BSUA_00651	Co-directional	266	63	96480	63
96060	96136	+	trnJ-Pro	BSUA_00106	Co-directional	264	194	14816	195
165596	165710	+	rrnI-5S	BSUA_00189	Co-directional	264	150	17027	149
35239	35353	+	rrnA-5S	BSUA_00034	Co-directional	260	194	22165	194
3146758	3149683	-	rrnB-23S	BSUA_03311	Co-directional	255	61	178994	61
1991322	1992038	-	yoxD	BSUA_01989	Head-On	246	38	27276	38
4092289	4093818	+	ahpF	BSUA_04253	Head-On	246	44	66764	44
166510	168047	+	rrnH-16S	BSUA_00196	Co-directional	240	66	102100	66
931968	934893	+	rrnD-23S	BSUA_00951	Co-directional	238	63	184563	63
96400	97937	+	rrnW-16S	BSUA_00108	Co-directional	237	64	98090	64
135364	135672	+	rpsJ	BSUA_00143	Co-directional	236	90	27775	90
139924	140124	+	rpmC	BSUA_00152	Co-directional	231	95	19081	95
96146	96221	+	trnJ-Ala	BSUA_00107	Co-directional	229	130	9688	129
147312	147536	+	ybzG	BSUA_00167	Co-directional	225	57	12754	57
1990654	1991025	-	rtp	BSUA_01988	Head-On	221	36	13428	36
90544	92081	+	rrnJ-16S	BSUA_00096	Co-directional	220	68	103918	68
147973	148338	+	rpsM	BSUA_00170	Co-directional	216	55	20148	55
130684	132762	+	fusA	BSUA_00140	Co-directional	214	64	133425	64
930253	931790	+	rrnD-16S	BSUA_00950	Co-directional	214	59	91234	59
129340	129588	+	rplGB	BSUA_00137	Co-directional	212	78	19510	79
142974	143336	+	rplR	BSUA_00160	Co-directional	212	62	22628	63
4173833	4175836	-	yyaE	BSUA_04347	Co-directional	212	15	31044	15
160901	162438	+	rrnI-16S	BSUA_00187	Co-directional	212	65	100208	65
2008807	2009490	+	yoaM	BSUA_02006	Co-directional	208	31	21262	31
135712	136341	+	rplC	BSUA_00144	Co-directional	204	53	33381	53
140147	140410	+	rpsQ	BSUA_00153	Co-directional	204	61	15953	61
141974	142372	+	rpsH	BSUA_00158	Co-directional	202	81	32327	81
101449	101913	+	ctsR	BSUA_00111	Co-directional	200	61	28283	61
120061	120561	+	rplJ	BSUA_00132	Co-directional	200	71	35388	71
11464	11540	+	trnO-Ile	BSUA_00009	Co-directional	200	125	9472	125
121068	121673	+	ybxB	BSUA_00134	Co-directional	198	40	23847	39
138842	139498	+	rpsC	BSUA_00150	Co-directional	195	66	43536	66
171512	173049	+	rrnG-16S	BSUA_00199	Co-directional	195	62	95492	62
142402	142941	+	rplF	BSUA_00159	Co-directional	193	74	40015	74
31932	32008	+	trnA-Ile	BSUA_00031	Co-directional	193	121	9190	121
144527	145822	+	secY	BSUA_00164	Co-directional	190	60	78037	60
2582807	2583712	-	era	BSUA_02706	Co-directional	190	5	4535	5
935210	935301	+	trnD-Ser	BSUA_00954	Co-directional	190	97	8836	97
4187516	4187866	-	rnpA	BSUA_04360	Co-directional	187	61	21412	61
166171	166247	+	trnI-Pro	BSUA_00194	Co-directional	187	137	10464	138
3407094	3409418	-	helD	BSUA_03573	Co-directional	186	9	20182	9
1887943	1888299	-	ynzK	BSUA_01904	Head-On	185	22	7762	22
30287	31824	+	rrnA-16S	BSUA_00030	Co-directional	185	60	91614	60
95239	95353	+	rrnJ-5S	BSUA_00098	Co-directional	184	105	11942	105
140451	140819	+	rplNA	BSUA_00154	Co-directional	181	61	22248	60
176207	176321	+	rrnG-5S	BSUA_00201	Co-directional	181	101	11565	101
147585	147803	+	infA	BSUA_00168	Co-directional	178	68	14908	68
138497	138838	+	rplV	BSUA_00149	Co-directional	175	69	23545	69
171205	171319	+	rrnH-5S	BSUA_00198	Co-directional	175	86	9789	86
76984	78897	+	ftsH	BSUA_00082	Co-directional	174	32	61850	32
3145461	3145553	-	trnB-Ser1	BSUA_03298	Co-directional	174	109	10033	109
3289097	3290116	-	yutH	BSUA_03445	Co-directional	173	37	37484	37
967810	968013	-	cspB	BSUA_01006	Head-On	172	62	12713	63
3149861	3151398	-	rrnB-16S	BSUA_03312	Co-directional	172	54	83358	54
139500	139934	+	rplP	BSUA_00151	Co-directional	171	56	24161	56
623688	623802	+	rrnE-5S	BSUA_00653	Co-directional	170	81	9215	81
3145560	3145636	-	trnB-Met3	BSUA_03299	Co-directional	167	109	8311	109
4118509	4119894	+	rocR	BSUA_04282	Head-On	166	17	23293	17
165832	165904	+	trnI-Thr	BSUA_00191	Co-directional	166	117	8458	117
3654137	3654907	+	tagA	BSUA_03808	Head-On	165	26	19687	26
95375	95450	+	trnJ-Val	BSUA_00099	Co-directional	165	107	8044	107
935760	935832	+	trnD-Thr	BSUA_00960	Co-directional	164	103	7422	103
200285	202087	+	glmS	BSUA_00227	Co-directional	162	21	37766	21
144085	144525	+	rplO	BSUA_00163	Co-directional	159	42	18420	42
825595	827544	-	ltaS	BSUA_00846	Head-On	158	35	68286	35
102484	103575	+	mcsB	BSUA_00113	Co-directional	156	33	35643	33
138202	138480	+	rpsS	BSUA_00148	Co-directional	156	68	18832	68
4107758	4107928	-	yyzF	BSUA_04269	Co-directional	156	80	13640	80
3620173	3621348	+	tagV	BSUA_03783	Head-On	155	20	23645	20
136369	136992	+	rplD	BSUA_00145	Co-directional	155	56	34781	56
4181633	4182352	-	rsmG	BSUA_04355	Co-directional	155	41	29492	41
119855	119955	+	BSU_misc_RNA_3	BSU_misc_3	Co-directional	155	79	7924	79
129702	130118	+	rpsL	BSUA_00138	Co-directional	154	46	19219	46
130160	130630	+	rpsG	BSUA_00139	Co-directional	154	61	28847	61
4186586	4187365	-	oxaAA	BSUA_04359	Co-directional	154	40	31186	40
14694	14808	+	rrnO-5S	BSUA_00012	Co-directional	153	84	9613	84
4105491	4106936	-	yydB	BSUA_04267	Co-directional	152	24	35130	24
3146586	3146700	-	rrnB-5S	BSUA_03310	Co-directional	151	80	9068	80
3978514	3979707	+	nupG	BSUA_04142	Head-On	150	29	34940	29
125562	129161	+	rpoC	BSUA_00136	Co-directional	150	38	135633	38
4079007	4080020	-	qdoI	BSUA_04240	Co-directional	150	11	11130	11
4178319	4179167	-	parB	BSUA_04351	Co-directional	149	16	13430	16
935417	935492	+	trnD-Val	BSUA_00956	Co-directional	149	103	7769	104
149953	150315	+	rplQ	BSUA_00173	Co-directional	146	32	11506	32
141195	141734	+	rplE	BSUA_00156	Co-directional	144	58	31224	58
146527	147273	+	mapA	BSUA_00166	Co-directional	144	46	34302	46
95956	96032	+	trnJ-Arg	BSUA_00105	Co-directional	144	89	6803	90
166256	166331	+	trnI-Ala	BSUA_00195	Co-directional	144	67	4982	66
2430117	2431280	-	yqxK	BSUA_02532	Co-directional	143	11	12338	11
194291	194366	+	trnSL-Val1	BSUA_00218	Co-directional	143	77	5858	78
2279282	2280430	+	ugtP	BSUA_02357	Head-On	142	23	26299	23
3146489	3146564	-	trnB-Val	BSUA_03309	Co-directional	140	98	7380	98
4185963	4186589	-	jag	BSUA_04358	Co-directional	139	39	24341	39
143875	144054	+	rpmD	BSUA_00162	Co-directional	138	52	9389	52
4180660	4181511	-	noc	BSUA_04354	Co-directional	138	35	29499	35
3758171	3758716	-	atpH	BSUA_03919	Co-directional	137	40	21670	40
3654940	3656085	+	tagB	BSUA_03809	Head-On	134	23	26739	23
69168	69545	+	divIC	BSUA_00073	Co-directional	132	22	8379	22
148931	149875	+	rpoA	BSUA_00172	Co-directional	132	43	40285	43
4100881	4102806	+	fbp	BSUA_04264	Head-On	131	8	15837	8
935130	935204	+	trnD-Asn	BSUA_00953	Co-directional	128	97	7186	97
4086179	4086910	+	gntR	BSUA_04248	Head-On	126	23	16787	23
4107198	4107677	-	yydA	BSUA_04268	Co-directional	126	24	11529	24
3926545	3927732	+	dltB	BSUA_04090	Head-On	125	34	39846	34
154300	154692	+	rpsI	BSUA_00179	Co-directional	124	35	13574	35
11552	11627	+	trnO-Ala	BSUA_00010	Co-directional	123	45	3296	44
119111	119809	+	rplA	BSUA_00131	Co-directional	122	35	24421	35
148359	148754	+	rpsK	BSUA_00171	Co-directional	121	31	12172	31
823283	824032	-	mapB	BSUA_00844	Head-On	120	10	7721	10
3729557	3730771	+	amtB	BSUA_03885	Head-On	120	31	37110	31
3925037	3926548	+	dltA	BSUA_04089	Head-On	120	36	54693	36
3888082	3890031	-	qoxB	BSUA_04052	Co-directional	120	23	44512	23
4023102	4024283	-	nupC	BSUA_04183	Co-directional	120	13	15822	13
944813	945709	+	ssuB	BSUA_00977	Co-directional	119	6	5642	6
60430	63963	+	mfd	BSUA_00066	Co-directional	116	10	36262	10
624210	625187	+	thiL	BSUA_00656	Co-directional	116	20	19922	20
166067	166143	+	trnI-Arg	BSUA_00193	Co-directional	116	63	4802	63
3145639	3145715	-	trnB-Met1	BSUA_03300	Co-directional	115	56	4264	56
120607	120978	+	rplL	BSUA_00133	Co-directional	114	34	12519	34
143355	143861	+	rpsE	BSUA_00161	Co-directional	114	43	21782	43
165755	165829	+	trnI-Asn	BSUA_00190	Co-directional	114	74	5468	74
136992	137279	+	rplW	BSUA_00146	Co-directional	113	49	14095	49
345487	347034	+	putC	BSUA_00370	Co-directional	113	4	6292	4
107476	108558	+	disA	BSUA_00116	Co-directional	112	12	12709	12
147837	147950	+	rpmJ	BSUA_00169	Co-directional	112	54	6173	55
4123258	4124634	-	walH	BSUA_04286	Co-directional	112	24	33322	24
3146091	3146165	-	trnB-Gly1	BSUA_03305	Co-directional	112	51	3784	51
95455	95530	+	trnJ-Thr	BSUA_00100	Co-directional	111	84	6324	84
132882	134072	+	tufA	BSUA_00141	Co-directional	110	37	43527	37
3547130	3548551	-	cwlO	BSUA_03710	Co-directional	110	10	14152	10
3754259	3755680	-	atpD	BSUA_03916	Co-directional	110	18	24970	18
3775849	3776049	-	rpmEA	BSUA_03942	Co-directional	110	42	8535	43
4040951	4041298	-	yxeA	BSUA_04204	Co-directional	110	21	7358	21
3145813	3145889	-	trnB-Pro	BSUA_03302	Co-directional	110	62	4730	62
4170543	4171301	-	exoAA	BSUA_04342	Co-directional	109	15	11489	15
3731314	3731895	+	bcrC	BSUA_03887	Head-On	108	25	14421	25
106039	107472	+	radA	BSUA_00115	Co-directional	108	10	13624	10
118591	119016	+	rplK	BSUA_00130	Co-directional	108	26	11157	26
3769853	3770923	-	prfA	BSUA_03936	Co-directional	108	3	3370	3
4182366	4184252	-	trmF	BSUA_04356	Co-directional	108	19	35434	19
4127896	4127971	-	trnY-Lys	BSUA_04292	Co-directional	107	60	4521	60
1090072	1091064	+	yhfP	BSUA_01129	Co-directional	106	3	2666	3
2451924	2453393	+	zwf	BSUA_02558	Head-On	105	11	15830	11
1515421	1516833	+	pdhD	BSUA_01589	Co-directional	105	17	23771	17
988526	990190	+	glpD	BSUA_01025	Co-directional	104	11	18765	11
3704589	3705272	-	ptkA	BSUA_03858	Co-directional	104	13	8914	13
3752061	3752801	-	ywmB	BSUA_03912	Co-directional	104	15	11301	15
3805094	3806281	-	narK	BSUA_03967	Co-directional	104	6	6836	6
935855	935939	+	trnD-Tyr	BSUA_00961	Co-directional	104	52	4334	52
435031	435984	+	fpiA	BSUA_00434	Co-directional	102	11	10745	11
4124615	4126450	-	walK	BSUA_04287	Co-directional	102	17	31675	17
101095	101209	+	rrnW-5S	BSUA_00110	Co-directional	102	73	8315	73
936249	936323	+	trnD-Gly	BSUA_00965	Co-directional	102	56	4102	55
935007	935121	+	rrnD-5S	BSUA_00952	Co-directional	101	74	8396	74
3146268	3146343	-	trnB-Lys	BSUA_03307	Co-directional	101	64	4796	64
4086903	4088444	+	gntK	BSUA_04249	Head-On	100	12	18206	12
102137	102484	+	mcsA	BSUA_00112	Co-directional	100	9	3083	9
3756646	3758154	-	atpA	BSUA_03918	Co-directional	100	16	24698	16
3761194	3761823	-	upp	BSUA_03924	Co-directional	100	22	13796	22
32020	32095	+	trnA-Ala	BSUA_00032	Co-directional	100	22	1628	22
4147880	4148635	+	yybK	BSUA_04315	Head-On	98	28	20823	28
2832083	2832601	-	mreD	BSUA_02987	Co-directional	98	15	7754	15
3409616	3410224	-	yvgT	BSUA_03574	Co-directional	98	21	12511	21
3732469	3733320	-	spoIIQ	BSUA_03889	Co-directional	98	18	15530	18
4156208	4156660	-	yybA	BSUA_04325	Co-directional	98	4	1808	4
4169113	4169493	-	yyaH	BSUA_04340	Co-directional	98	19	7203	19
4188018	4188152	-	rpmH	BSUA_04361	Co-directional	98	62	8290	62
4011556	4011921	-	yxiB	BSUA_04173	Co-directional	97	16	5916	16
935679	935754	+	trnD-Phe	BSUA_00959	Co-directional	97	60	4511	60
1080108	1081397	-	gltT	BSUA_01119	Head-On	96	21	26748	21
103572	106004	+	clpC	BSUA_00114	Co-directional	96	11	27396	11
115269	116018	+	rlmB	BSUA_00124	Co-directional	96	10	7629	10
140857	141168	+	rplX	BSUA_00155	Co-directional	96	32	9943	32
889364	890299	+	yfiL	BSUA_00906	Co-directional	96	8	7926	8
1861975	1863309	+	glnA	BSUA_01877	Co-directional	96	17	22326	17
3831766	3832266	-	ywgA	BSUA_03995	Co-directional	96	9	4729	9
95772	95846	+	trnJ-Gly	BSUA_00103	Co-directional	95	57	4187	57
153737	153793	+	BSU_misc_RNA_4	BSU_misc_4	Co-directional	95	51	2855	51
3886775	3887035	+	ywcE	BSUA_04049	Head-On	94	11	2954	11
87401	87610	+	yazB	BSUA_00093	Co-directional	94	25	5246	25
531984	532103	+	phrI	BSUA_00553	Co-directional	94	43	5211	44
3331431	3332744	-	sufD	BSUA_03490	Co-directional	94	13	16779	13
3648926	3651166	-	tagF	BSUA_03805	Co-directional	94	7	14633	7
4041312	4043180	-	yxdM	BSUA_04205	Co-directional	94	6	11260	6
3145735	3145807	-	trnB-Ala	BSUA_03301	Co-directional	94	66	4780	66
1332163	1332909	-	spoIISA	BSUA_01398	Head-On	93	6	4743	6
4145877	4146314	+	yybN	BSUA_04312	Head-On	93	32	13921	32
95861	95946	+	trnJ-Leu2	BSUA_00104	Co-directional	93	62	5249	62
850712	851548	-	yfkC	BSUA_00869	Head-On	92	11	9098	11
4071688	4073931	+	asnH	BSUA_04234	Head-On	92	7	16167	7
4148632	4149288	+	yybJ	BSUA_04316	Head-On	92	29	19173	29
150443	151288	+	ybxA	BSUA_00174	Co-directional	92	16	13343	16
3739481	3741190	-	ureC	BSUA_03898	Co-directional	92	5	8159	5
4146428	4147183	+	yybM	BSUA_04313	Head-On	90	20	14868	20
76344	76886	+	hprT	BSUA_00081	Co-directional	90	25	13358	25
248276	248764	+	ybfM	BSUA_00276	Co-directional	90	9	4272	9
1317890	1318336	+	xkdN	BSUA_01380	Co-directional	90	11	4994	11
2355675	2356376	-	menH	BSUA_02442	Co-directional	90	17	11766	17
2596591	2597526	-	prmA	BSUA_02722	Co-directional	90	9	7995	9
3985628	3986461	-	licT	BSUA_04148	Co-directional	90	8	6774	8
4105100	4105522	-	yydC	BSUA_04266	Co-directional	90	16	6547	16
3145905	3145981	-	trnB-Arg	BSUA_03303	Co-directional	90	47	3569	47
1506669	1508336	-	rnjA	BSUA_01580	Head-On	89	19	31386	19
217705	219048	+	skfF	BSUA_00244	Co-directional	89	2	3216	2
4103340	4105100	-	yydD	BSUA_04265	Co-directional	89	11	19551	11
74929	76347	+	tilS	BSUA_00080	Co-directional	88	11	15214	11
1514088	1515416	+	pdhC	BSUA_01588	Co-directional	88	13	17229	13
3603770	3604339	-	yvyD	BSUA_03761	Co-directional	88	8	4562	8
3824953	3825471	-	ywhD	BSUA_03987	Co-directional	88	10	5157	10
4099243	4100202	-	yydG	BSUA_04262	Co-directional	88	14	13778	14
4136406	4138385	-	gdpP	BSUA_04302	Co-directional	88	9	18599	9
935945	936018	+	trnD-Trp	BSUA_00962	Co-directional	88	58	4253	58
936407	936495	+	trnD-Leu1	BSUA_00967	Co-directional	88	46	4086	46
3778889	3780142	-	murAB	BSUA_03945	Co-directional	87	7	8391	7
57745	58698	+	prs	BSUA_00062	Co-directional	86	18	16852	18
145877	146530	+	adk	BSUA_00165	Co-directional	86	26	16850	26
1091281	1092252	+	yhfQ	BSUA_01130	Co-directional	86	9	9022	9
1123355	1127053	+	addA	BSUA_01160	Co-directional	86	3	12055	3
194371	194443	+	trnSL-Thr1	BSUA_00219	Co-directional	86	43	3108	43
288661	290094	-	lmrB	BSUA_00316	Head-On	85	4	5423	4
4080114	4080689	-	qdoR	BSUA_04241	Co-directional	85	11	6428	11
2739324	2740712	+	aapA	BSUA_02891	Head-On	84	10	13616	10
3811319	3812629	+	albD	BSUA_03975	Head-On	84	4	5085	4
3930153	3931244	+	ilvK	BSUA_04094	Head-On	84	10	11218	10
56352	57722	+	gcaD	BSUA_00061	Co-directional	84	11	15187	11
153842	154279	+	rplM	BSUA_00178	Co-directional	84	20	8857	20
3950553	3951959	-	cydA	BSUA_04115	Co-directional	84	7	9392	7
4121613	4122407	-	walJ	BSUA_04284	Co-directional	84	13	10515	13
4141929	4142375	-	yybP	BSUA_04308	Co-directional	84	8	3684	8
3146381	3146456	-	trnB-Thr	BSUA_03308	Co-directional	84	52	3906	52
1334033	1334650	-	ykaA	BSUA_01400	Head-On	83	24	14994	24
3990270	3991418	-	yxiM	BSUA_04152	Co-directional	83	6	7362	6
623816	623892	+	trnE-Met	BSUA_00654	Co-directional	83	35	2647	35
1517830	1519302	-	speA	BSUA_01592	Head-On	82	11	15749	11
4133866	4135923	+	yycA	BSUA_04300	Head-On	82	5	10987	5
3295230	3295994	-	yunB	BSUA_03453	Co-directional	82	4	2684	4
4117063	4118268	-	rocD	BSUA_04281	Co-directional	82	6	7102	6
4122429	4123271	-	yycI	BSUA_04285	Co-directional	82	16	13787	16
4157923	4158444	-	yyaR	BSUA_04328	Co-directional	82	11	5955	11
936043	936118	+	trnD-His	BSUA_00963	Co-directional	82	54	4029	54
3144837	3144911	-	trnB-Asn	BSUA_03291	Co-directional	82	41	2997	40
475579	475797	-	ydzA	BSUA_00477	Head-On	81	21	4462	20
475749	475970	-	mntH	BSUA_00478	Head-On	81	26	5706	26
1237261	1239540	-	yjcD	BSUA_01285	Head-On	80	5	10797	5
3221763	3222194	+	mrpB	BSUA_03380	Head-On	80	11	4759	11
474726	475535	+	ydaH	BSUA_00476	Co-directional	80	4	3003	4
1451299	1453413	+	pbpH	BSUA_01523	Co-directional	80	4	7620	4
2597551	2598678	-	dnaJ	BSUA_02723	Co-directional	80	8	8785	8
2827943	2828281	-	ysxB	BSUA_02981	Co-directional	80	25	8565	25
3753837	3754235	-	atpC	BSUA_03915	Co-directional	80	21	8524	21
4009546	4011255	-	yxiD	BSUA_04171	Co-directional	80	6	10673	6
3144743	3144833	-	trnB-Ser2	BSUA_03290	Co-directional	80	44	3969	44
997506	999032	-	ygxB	BSUA_01034	Head-On	79	5	8235	5
233022	233903	-	glpQ	BSUA_00261	Head-On	78	10	9026	10
3961994	3962635	+	yxkC	BSUA_04124	Head-On	78	11	6747	11
3964480	3965355	+	yxjO	BSUA_04127	Head-On	78	11	10020	11
66405	67874	+	yabN	BSUA_00069	Co-directional	78	7	9701	7
70538	73021	+	spoIIE	BSUA_00077	Co-directional	78	7	18426	7
3605255	3605656	-	fliS	BSUA_03764	Co-directional	78	11	4386	11
3720021	3721022	-	mbl	BSUA_03875	Co-directional	78	13	13076	13
3890059	3891060	-	qoxA	BSUA_04053	Co-directional	78	14	14206	14
3931278	3932606	-	licH	BSUA_04095	Co-directional	78	9	11357	9
4108560	4109771	-	yycR	BSUA_04271	Co-directional	78	7	7950	7
4184273	4185652	-	trmE	BSUA_04357	Co-directional	78	13	18043	13
2515205	2516080	-	yqhO	BSUA_02626	Co-directional	77	5	4061	5
2799666	2801879	-	secDF	BSUA_02949	Co-directional	77	6	14316	6
3946126	3947853	-	cydD	BSUA_04112	Co-directional	77	4	7729	4
1989613	1990428	-	proH	BSUA_01987	Head-On	76	13	10675	13
3896082	3896240	+	slrA	BSUA_04059	Head-On	76	15	2390	15
4089842	4091248	+	gntZ	BSUA_04251	Head-On	76	16	22204	16
4147173	4147883	+	yybL	BSUA_04314	Head-On	76	15	10908	15
177091	178527	+	ybaR	BSUA_00202	Co-directional	76	8	11081	8
3291595	3292029	-	yutE	BSUA_03448	Co-directional	76	15	6688	15
3545180	3545656	-	yvcI	BSUA_03708	Co-directional	76	9	4415	9
3601077	3603602	-	secA	BSUA_03760	Co-directional	76	11	28032	11
4011275	4011544	-	yxiC	BSUA_04172	Co-directional	76	17	4489	17
936329	936399	+	trnD-Cys	BSUA_00966	Co-directional	76	35	2436	35
2674128	2674520	+	sigK	BSUA_02753	Head-On	75	3	1106	3
714057	715487	+	gatB	BSUA_00740	Co-directional	75	12	17736	12
986892	988382	+	glpK	BSUA_01024	Co-directional	75	12	18065	12
2422609	2423058	-	fur	BSUA_02524	Co-directional	75	11	4750	11
3895055	3895726	-	ywcC	BSUA_04058	Co-directional	75	9	5831	9
936128	936199	+	trnD-Gln	BSUA_00964	Co-directional	75	46	3282	46
3429425	3429841	+	rghRA	BSUA_03594	Head-On	74	14	5707	14
4162972	4163889	+	yyaM	BSUA_04335	Head-On	74	7	6741	7
59504	60070	+	pth	BSUA_00064	Co-directional	74	10	5816	10
151264	152133	+	ybaE	BSUA_00175	Co-directional	74	17	14867	17
640076	641245	+	ydiP	BSUA_00674	Co-directional	74	7	8725	7
2428587	2429576	-	ansA	BSUA_02530	Co-directional	74	7	7366	7
2574294	2576105	-	dnaG	BSUA_02698	Co-directional	74	13	23210	13
2859081	2860355	-	tig	BSUA_03010	Co-directional	74	12	15676	12
3043013	3044170	-	ythQ	BSUA_03191	Co-directional	74	4	4228	4
3345507	3346415	-	fadM	BSUA_03507	Co-directional	74	4	3222	4
3755706	3756569	-	atpG	BSUA_03917	Co-directional	74	14	12321	14
3887078	3887452	-	qoxD	BSUA_04050	Co-directional	74	23	8592	23
4083711	4084742	-	yxaB	BSUA_04246	Co-directional	74	7	7354	7
4151926	4153140	-	yybF	BSUA_04320	Co-directional	74	6	7852	6
4171366	4171605	-	rpsR	BSUA_04343	Co-directional	74	26	6195	26
1455408	1456589	-	patA	BSUA_01525	Head-On	73	9	11150	9
1488967	1489659	+	yknY	BSUA_01563	Co-directional	73	4	3005	4
3996306	4003310	-	wapA	BSUA_04164	Co-directional	73	7	49033	7
332449	333987	-	mdr	BSUA_00356	Head-On	72	3	4156	3
3708216	3710984	+	ywqA	BSUA_03862	Head-On	72	6	17085	6
60130	60360	+	fin	BSUA_00065	Co-directional	72	6	1345	6
64817	66415	+	yabM	BSUA_00068	Co-directional	72	8	12487	8
530852	532027	+	rapI	BSUA_00552	Co-directional	72	2	2601	2
1487833	1488966	+	yknX	BSUA_01562	Co-directional	72	6	6847	6
1495924	1497546	+	ykpA	BSUA_01570	Co-directional	72	5	8111	5
2280925	2281107	-	degR	BSUA_02359	Co-directional	72	21	3844	21
2499686	2501032	-	xseA	BSUA_02605	Co-directional	72	7	8793	7
2602484	2603623	-	hemN	BSUA_02727	Co-directional	72	7	7548	7
3646331	3647914	-	tagH	BSUA_03803	Co-directional	72	5	8218	5
3958113	3959006	-	yxkF	BSUA_04121	Co-directional	72	6	5783	6
4172208	4172495	-	rpsF	BSUA_04345	Co-directional	72	25	7308	25
1926264	1927532	-	xynC	BSUA_01953	Head-On	71	6	7318	6
3791673	3791945	+	ywjC	BSUA_03956	Head-On	70	11	3011	11
3869057	3870427	+	ywdH	BSUA_04032	Head-On	70	4	5115	4
4070178	4070912	+	yxbB	BSUA_04231	Head-On	70	5	3790	5
4140967	4141896	+	ppaC	BSUA_04307	Head-On	70	11	10028	11
111047	112498	+	gltX	BSUA_00120	Co-directional	70	11	15709	11
652149	653540	+	gutP	BSUA_00683	Co-directional	70	4	4859	3
698981	699976	+	yerB	BSUA_00727	Co-directional	70	8	7727	8
2382785	2383357	-	fmnP	BSUA_02474	Co-directional	70	10	5817	10
2793295	2795499	-	relA	BSUA_02944	Co-directional	70	6	12701	6
3567009	3567941	-	hprK	BSUA_03730	Co-directional	70	7	6844	7
3766934	3767377	-	ywlB	BSUA_03931	Co-directional	70	12	5512	12
3767444	3768118	-	spoIIR	BSUA_03932	Co-directional	70	8	5241	8
4053791	4054768	-	iolC	BSUA_04216	Co-directional	70	6	5664	6
4076524	4076949	-	yxaJ	BSUA_04237	Co-directional	70	5	2012	5
4138422	4139351	-	yybS	BSUA_04303	Co-directional	70	6	5785	6
3144922	3144998	-	trnB-Ile2	BSUA_03292	Co-directional	70	46	3445	45
3423477	3423838	-	ssrA	ssrA	Co-directional	70	7	2444	7
4097725	4098354	-	yydI	BSUA_04260	Co-directional	69	13	8391	13
165961	166035	+	trnI-Gly	BSUA_00192	Co-directional	69	43	3172	43
590246	591622	-	ydgF	BSUA_00620	Head-On	68	13	17282	13
3924870	3925019	+	ywzH	BSUA_04088	Head-On	68	19	2799	19
4153327	4154205	+	yybE	BSUA_04321	Head-On	68	5	4051	5
55866	56159	+	spoVG	BSUA_00060	Co-directional	68	17	5041	17
84874	85755	+	pabC	BSUA_00089	Co-directional	68	10	9208	10
117532	117711	+	secE	BSUA_00128	Co-directional	68	19	3476	19
1040250	1041116	+	yhaX	BSUA_01078	Co-directional	68	5	4529	5
1659593	1659940	+	rplS	BSUA_01735	Co-directional	68	22	7513	22
3419004	3420899	-	yvaC	BSUA_03583	Co-directional	68	3	5533	3
3499174	3500970	-	epsC	BSUA_03662	Co-directional	68	5	9640	5
3738236	3738877	-	ywnB	BSUA_03896	Co-directional	68	4	2733	4
3787149	3789266	-	fadF	BSUA_03953	Co-directional	68	3	6762	3
4027116	4028228	-	yxeR	BSUA_04187	Co-directional	68	4	4857	4
4110388	4111551	-	yycP	BSUA_04274	Co-directional	68	10	11961	10
4120329	4121531	-	htrC	BSUA_04283	Co-directional	68	13	16233	14
512329	512419	+	trnS-Ser	BSUA_00524	Co-directional	68	39	3507	39
1639150	1639338	-	rpmB	BSUA_01713	Head-On	67	33	6140	33
1636654	1637550	+	cpgA	BSUA_01709	Co-directional	67	8	6857	8
4062191	4064071	-	htpG	BSUA_04224	Co-directional	67	6	11505	6
95649	95731	+	trnJ-Leu1	BSUA_00102	Co-directional	67	42	3471	42
936921	937697	-	spo0M	BSUA_00969	Head-On	66	14	11050	14
1901189	1901806	-	lexA	BSUA_01921	Head-On	66	9	5607	9
3810607	3811326	+	albC	BSUA_03974	Head-On	66	7	5333	7
3880607	3883027	+	vpr	BSUA_04045	Head-On	66	6	15523	6
329782	330747	+	ldh	BSUA_00354	Co-directional	66	3	2570	3
494703	496187	+	cshA	BSUA_00501	Co-directional	66	8	12588	8
633782	635416	+	groEL	BSUA_00669	Co-directional	66	10	16634	10
2261437	2262774	-	dinF	BSUA_02336	Co-directional	66	4	5356	4
3639976	3642678	-	ggaB	BSUA_03799	Co-directional	66	6	15954	6
3758713	3759225	-	atpF	BSUA_03920	Co-directional	66	15	7817	15
3773186	3774883	-	maeA	BSUA_03940	Co-directional	66	5	8463	5
3799026	3802712	-	narG	BSUA_03963	Co-directional	66	5	17008	5
3820620	3821492	-	speB	BSUA_03984	Co-directional	66	5	4557	5
4155399	4156061	-	yybB	BSUA_04324	Co-directional	66	9	6158	9
1385323	1387017	+	ykoS	BSUA_01456	Co-directional	65	5	8121	5
4179160	4179921	-	parA	BSUA_04352	Co-directional	65	9	6938	9
234002	235336	-	glpT	BSUA_00262	Head-On	64	9	11348	9
1053912	1054790	-	prsA	BSUA_01091	Head-On	64	7	6066	7
2099317	2099706	+	yodA	BSUA_02101	Head-On	64	6	2371	6
2280673	2280873	+	cspD	BSUA_02358	Head-On	64	23	4520	23
2785102	2786367	+	yrvN	BSUA_02937	Head-On	64	2	1869	1
3679911	3680447	+	ywsB	BSUA_03830	Head-On	64	4	2309	4
73809	74825	+	yabT	BSUA_00079	Co-directional	64	5	4579	5
80844	81695	+	yacD	BSUA_00085	Co-directional	64	5	4318	5
134171	135127	+	ybaC	BSUA_00142	Co-directional	64	12	11079	12
2327686	2328663	-	birA	BSUA_02411	Co-directional	64	6	5683	6
3542340	3543290	-	whiA	BSUA_03705	Co-directional	64	9	8306	9
3705292	3706038	-	tkmA	BSUA_03859	Co-directional	64	8	6081	8
3943074	3943610	-	sigY	BSUA_04109	Co-directional	64	11	5727	11
3955949	3956788	-	yxkH	BSUA_04119	Co-directional	64	10	8209	10
3991910	3992371	-	yxiK	BSUA_04155	Co-directional	64	9	4200	9
4084835	4085983	-	glxK	BSUA_04247	Co-directional	64	6	7178	6
3222519	3224009	+	mrpD	BSUA_03382	Head-On	63	10	14525	10
3563370	3564035	+	pelC	BSUA_03725	Head-On	63	4	2472	4
3098544	3100442	-	asnB	BSUA_03244	Co-directional	63	6	10871	6
1341487	1342839	-	htrA	BSUA_01407	Head-On	62	6	7811	6
3636048	3636968	+	tagU	BSUA_03796	Head-On	62	6	5770	6
3927749	3927985	+	dltC	BSUA_04091	Head-On	62	16	3775	16
4060764	4062149	+	csbC	BSUA_04223	Head-On	62	5	7607	5
4108113	4108526	+	yycS	BSUA_04270	Head-On	62	9	3851	9
88727	90226	+	lysS	BSUA_00095	Co-directional	62	11	16183	11
215412	216902	+	skfC	BSUA_00242	Co-directional	62	5	6776	5
306467	308152	+	ycdG	BSUA_00333	Co-directional	62	3	4558	3
499682	500803	+	ydcC	BSUA_00506	Co-directional	62	8	9012	8
507196	507795	+	rsbX	BSUA_00517	Co-directional	62	6	3448	6
626824	627846	+	gcp	BSUA_00660	Co-directional	62	7	7572	7
992216	993355	+	yhcY	BSUA_01027	Co-directional	62	3	3931	3
1203397	1205034	+	oppA	BSUA_01243	Co-directional	62	5	8197	5
1595205	1595978	+	ylmH	BSUA_01671	Co-directional	62	6	4419	6
2300256	2302181	-	ypvA	BSUA_02381	Co-directional	62	7	13232	7
2521011	2522099	-	gcvT	BSUA_02632	Co-directional	62	7	7416	7
2598878	2600713	-	dnaK	BSUA_02724	Co-directional	62	6	11140	6
2809675	2810187	-	bofC	BSUA_02960	Co-directional	62	0	247	0
3328360	3329757	-	sufB	BSUA_03487	Co-directional	62	12	16839	12
3441020	3441937	-	opuCC	BSUA_03609	Co-directional	62	5	4445	5
3734754	3735188	-	ywnF	BSUA_03892	Co-directional	62	7	2854	7
3759646	3760380	-	atpB	BSUA_03922	Co-directional	62	13	9732	13
3853507	3854781	-	rocG	BSUA_04015	Co-directional	62	7	8514	7
3867230	3868552	-	ywdJ	BSUA_04030	Co-directional	62	5	7208	5
3874635	3874883	-	ywdA	BSUA_04039	Co-directional	62	14	3500	14
3891856	3893397	-	galT	BSUA_04055	Co-directional	62	6	9688	6
3945210	3946040	-	yxkO	BSUA_04111	Co-directional	62	5	4205	5
4021771	4023072	-	pdp	BSUA_04182	Co-directional	62	3	4014	3
4128196	4129488	-	purA	BSUA_04293	Co-directional	62	8	9736	8
512250	512324	+	trnS-Asn	BSUA_00523	Co-directional	62	31	2249	30
807264	808265	-	yfmE	BSUA_00824	Head-On	61	10	10036	10
2592676	2593122	-	yqeY	BSUA_02717	Co-directional	61	21	9548	21
3272801	3274021	-	yumB	BSUA_03428	Co-directional	61	5	6406	5
3956895	3957992	-	msmX	BSUA_04120	Co-directional	61	5	5355	5
1017006	1017551	-	cueR	BSUA_01051	Head-On	60	5	2899	5
3290320	3290769	+	yutG	BSUA_03446	Head-On	60	17	7581	17
3619520	3620173	+	yvyE	BSUA_03782	Head-On	60	10	6711	10
3937759	3939402	+	katX	BSUA_04102	Head-On	60	4	6093	4
3952515	3953867	+	cimH	BSUA_04116	Head-On	60	6	7474	6
4039945	4040910	+	yxeB	BSUA_04203	Head-On	60	5	4565	5
4057561	4058316	+	iolR	BSUA_04219	Head-On	60	7	5270	7
4180169	4180609	+	yyaB	BSUA_04353	Head-On	60	8	3716	8
503783	504148	+	rsbS	BSUA_00511	Co-directional	60	9	3297	9
508038	508331	+	ydcF	BSUA_00518	Co-directional	60	12	3594	12
625659	626348	+	ydiC	BSUA_00658	Co-directional	60	7	5070	7
676279	677829	+	guaA	BSUA_00705	Co-directional	60	6	8898	6
804415	805878	+	yfmG	BSUA_00822	Co-directional	60	10	15351	10
1100657	1101235	+	comK	BSUA_01139	Co-directional	60	20	11406	20
1745209	1746123	+	rodZ	BSUA_01822	Co-directional	60	9	8651	9
2169157	2169681	-	yoqL	BSUA_02216	Co-directional	60	5	2848	5
3006462	3008201	-	ytrP	BSUA_03155	Co-directional	60	8	14556	8
3686769	3687446	-	ywrJ	BSUA_03837	Co-directional	60	4	2578	4
3713391	3713774	-	ywpG	BSUA_03866	Co-directional	60	5	2063	5
3750717	3752027	-	murAA	BSUA_03911	Co-directional	60	13	17170	13
3831184	3831654	-	ywgB	BSUA_03994	Co-directional	60	9	4308	9
3942558	3942764	-	yxlD	BSUA_04107	Co-directional	60	13	2622	13
3947850	3949553	-	cydC	BSUA_04113	Co-directional	60	6	9552	6
3974091	3974741	-	scoB	BSUA_04138	Co-directional	60	8	5217	8
4065457	4066599	-	yxbF	BSUA_04227	Co-directional	60	8	8816	8
4093928	4095367	-	bglA	BSUA_04254	Co-directional	60	6	8799	6
4129694	4130113	-	yycE	BSUA_04294	Co-directional	60	9	3543	8
193083	193565	-	ybbJ	BSUA_00215	Head-On	59	12	5549	12
697212	698954	+	yerA	BSUA_00726	Co-directional	59	7	12564	7
1634693	1636639	+	prkC	BSUA_01708	Co-directional	59	5	10326	5
2953917	2955035	-	citZ	BSUA_03102	Co-directional	59	2	1757	2
3382229	3382801	-	sigO	BSUA_03549	Co-directional	59	7	3763	7
802859	804079	-	yfmI	BSUA_00820	Head-On	58	9	10856	9
1035710	1036801	-	yheC	BSUA_01073	Head-On	58	4	3879	4
1541585	1542505	-	ctaA	BSUA_01616	Head-On	58	10	9159	10
3033162	3033440	+	ytzH	BSUA_03182	Head-On	58	12	3388	12
117890	118423	+	nusG	BSUA_00129	Co-directional	58	6	3430	6
535065	535475	+	lrpA	BSUA_00556	Co-directional	58	7	2738	7
672694	673890	+	yeaD	BSUA_00703	Co-directional	58	3	3934	3
726487	728286	+	yeeB	BSUA_00748	Co-directional	58	8	14874	8
810800	810967	+	yfmA	BSUA_00828	Co-directional	58	13	2202	13
928035	928472	+	perR	BSUA_00947	Co-directional	58	9	4109	9
945727	946725	+	ssuA	BSUA_00978	Co-directional	58	6	5804	6
1453577	1455397	+	kinA	BSUA_01524	Co-directional	58	4	6841	4
1531567	1531884	+	ylaH	BSUA_01607	Co-directional	58	13	3986	13
1667212	1669287	+	topA	BSUA_01743	Co-directional	58	3	6645	3
1690150	1691232	+	flhB	BSUA_01770	Co-directional	58	4	4334	4
1703353	1704075	+	pyrH	BSUA_01783	Co-directional	58	10	7575	10
1735828	1738191	+	spoIIIE	BSUA_01813	Co-directional	58	4	9434	4
2166016	2166429	-	yoqU	BSUA_02208	Co-directional	58	7	2884	7
3384895	3386124	-	yvrN	BSUA_03553	Co-directional	58	4	5057	4
3543313	3544308	-	yvcK	BSUA_03706	Co-directional	58	3	2561	3
3657593	3660235	-	lytD	BSUA_03811	Co-directional	58	4	10444	4
3660364	3661314	-	yvyI	BSUA_03812	Co-directional	58	4	4159	4
3688776	3689864	-	cotH	BSUA_03839	Co-directional	58	4	4830	4
3743133	3743771	-	ywmF	BSUA_03903	Co-directional	58	5	2855	4
3806417	3808087	-	argS	BSUA_03968	Co-directional	58	8	13368	8
3872620	3873255	-	ywdD	BSUA_04036	Co-directional	58	4	2338	4
3980905	3982965	-	katE	BSUA_04145	Co-directional	58	5	10791	5
3988749	3990188	-	deaD	BSUA_04151	Co-directional	58	6	8595	6
4012228	4013637	-	abnB	BSUA_04174	Co-directional	58	5	7265	5
4043155	4043928	-	yxdL	BSUA_04206	Co-directional	58	7	5268	7
4048547	4049581	-	iolG	BSUA_04212	Co-directional	58	6	6210	6
4051845	4053758	-	iolD	BSUA_04215	Co-directional	58	7	13860	7
4139578	4139727	-	yyzH	BSUA_04304	Co-directional	58	6	825	6
4172606	4173706	-	engD	BSUA_04346	Co-directional	58	5	5550	5
194466	194550	+	trnSL-Tyr1	BSUA_00220	Co-directional	58	30	2564	31
183422	185011	-	btr	BSUA_00208	Head-On	57	3	5197	3
1888920	1889108	-	tatAC	BSUA_01906	Head-On	57	11	2105	11
73106	73843	+	yabS	BSUA_00078	Co-directional	57	5	3578	5
1537736	1541182	+	pycA	BSUA_01615	Co-directional	57	6	20901	6
3452964	3454148	-	pgk	BSUA_03621	Co-directional	57	5	5758	5
95567	95642	+	trnJ-Lys	BSUA_00101	Co-directional	57	23	1733	23
3145014	3145087	-	trnB-Gly2	BSUA_03293	Co-directional	57	36	2628	36
192059	192973	-	murQ	BSUA_00214	Head-On	56	5	4447	5
545061	545936	-	ydeC	BSUA_00569	Head-On	56	6	4832	6
1012059	1013132	-	yhdL	BSUA_01046	Head-On	56	8	9123	9
3347723	3349348	+	mdtP	BSUA_03511	Head-On	56	4	6003	4
3377602	3378393	+	yvrD	BSUA_03544	Head-On	56	6	4535	6
3510274	3511824	+	levB	BSUA_03674	Head-On	56	4	5933	4
3656205	3657533	+	tagC	BSUA_03810	Head-On	56	10	13163	10
3970726	3971859	+	yxjH	BSUA_04135	Head-On	56	4	4245	4
257799	258506	+	ybgA	BSUA_00285	Co-directional	56	2	1652	2
327626	329605	+	amyE	BSUA_00353	Co-directional	56	5	9755	5
554936	556327	+	ydeL	BSUA_00578	Co-directional	56	5	7595	5
614460	615359	+	gmuE	BSUA_00644	Co-directional	56	6	5182	6
843293	843811	+	yfkM	BSUA_00859	Co-directional	56	10	5085	10
968449	969279	+	yhcJ	BSUA_01007	Co-directional	56	9	7425	9
1363156	1364403	+	proA	BSUA_01430	Co-directional	56	4	4527	4
1576214	1577125	+	murB	BSUA_01653	Co-directional	56	7	6030	7
1596908	1599673	+	ileS	BSUA_01673	Co-directional	56	5	12581	5
1600761	1601672	+	rluD	BSUA_01676	Co-directional	56	7	6319	7
2453516	2454925	-	gndA	BSUA_02559	Co-directional	56	8	11508	8
2848717	2849661	-	hemC	BSUA_03002	Co-directional	56	6	6022	6
2891412	2893094	-	lcfA	BSUA_03044	Co-directional	56	5	9095	5
3016931	3017935	-	ccpA	BSUA_03166	Co-directional	56	8	7915	8
3506885	3508240	-	pbpE	BSUA_03672	Co-directional	56	5	7424	5
3538263	3539042	-	psdA	BSUA_03699	Co-directional	56	4	3479	4
3876413	3877798	-	sacP	BSUA_04041	Co-directional	56	3	4106	3
3904961	3905866	-	ywbI	BSUA_04069	Co-directional	56	8	7411	8
3934765	3936690	-	licR	BSUA_04099	Co-directional	56	3	5989	3
4006540	4008369	-	bglP	BSUA_04168	Co-directional	56	6	11584	6
4175887	4176093	-	yyzM	BSUA_04348	Co-directional	56	10	2028	10
1024409	1025257	-	yheN	BSUA_01061	Head-On	55	7	6129	7
3578290	3579501	+	yvmA	BSUA_03739	Head-On	55	4	5019	4
152937	153680	+	truA	BSUA_00177	Co-directional	55	12	8725	12
630130	630642	+	moaC	BSUA_00662	Co-directional	55	8	4343	8
767929	768624	+	yetF	BSUA_00787	Co-directional	55	6	4267	6
158515	159072	-	gerD	BSUA_00184	Head-On	54	10	5299	10
256831	257580	-	gamA	BSUA_00284	Head-On	54	5	3926	5
360438	362753	-	nasB	BSUA_00381	Head-On	54	2	5396	2
543698	544159	-	ydeB	BSUA_00567	Head-On	54	6	2603	6
3219365	3221770	+	mrpA	BSUA_03379	Head-On	54	6	14533	6
3222194	3222535	+	mrpC	BSUA_03381	Head-On	54	17	5931	17
3437529	3438500	+	sdpB	BSUA_03604	Head-On	54	3	2784	3
3591131	3591700	+	yvkB	BSUA_03750	Head-On	54	4	2078	4
3771049	3771435	+	ywkD	BSUA_03937	Head-On	54	8	3030	8
3905972	3906358	+	cidA	BSUA_04070	Head-On	54	7	2567	7
4066742	4068079	+	aldX	BSUA_04228	Head-On	54	6	7939	6
4095955	4096665	+	yydK	BSUA_04257	Head-On	54	4	3095	4
4163961	4166030	+	yyaL	BSUA_04336	Head-On	54	5	9764	5
58783	59397	+	ctc	BSUA_00063	Co-directional	54	14	8365	14
85737	86594	+	sul	BSUA_00090	Co-directional	54	4	3227	4
87634	88635	+	dusB	BSUA_00094	Co-directional	54	9	8525	9
334100	334564	+	ycgE	BSUA_00357	Co-directional	54	2	1007	2
653635	654597	+	ydjE	BSUA_00684	Co-directional	54	6	5518	6
716503	719661	+	swrC	BSUA_00742	Co-directional	54	6	17561	6
736813	737250	+	yeeK	BSUA_00758	Co-directional	54	8	3475	8
929068	929952	+	ygxA	BSUA_00949	Co-directional	54	8	6839	8
1028866	1030623	+	bmrC	BSUA_01066	Co-directional	54	3	5153	3
1176406	1177836	+	yitY	BSUA_01216	Co-directional	54	3	4413	3
1191770	1192708	+	fabHA	BSUA_01232	Co-directional	54	9	8403	9
1231336	1232112	+	fabI	BSUA_01274	Co-directional	54	6	4796	6
1577255	1578046	+	divIB	BSUA_01654	Co-directional	54	12	9208	12
1655725	1657065	+	ffh	BSUA_01729	Co-directional	54	8	11118	8
1657443	1657688	+	ylqC	BSUA_01731	Co-directional	54	14	3491	14
1717560	1719710	+	infB	BSUA_01795	Co-directional	54	7	15427	7
2503120	2504472	-	accC	BSUA_02609	Co-directional	54	5	7426	5
2620686	2621417	-	yqeF	BSUA_02748	Co-directional	54	9	6871	9
3153232	3154761	-	floT	BSUA_03315	Co-directional	54	3	3931	3
3455519	3456541	-	cggR	BSUA_03623	Co-directional	54	10	10361	10
3582831	3585704	-	uvrA	BSUA_03746	Co-directional	54	7	18713	7
3585712	3587697	-	uvrB	BSUA_03747	Co-directional	54	4	8393	4
3614934	3616325	-	comFA	BSUA_03778	Co-directional	54	4	5624	4
3808084	3808512	-	ywiB	BSUA_03969	Co-directional	54	7	3023	7
3862499	3863668	-	spsC	BSUA_04025	Co-directional	54	5	6219	5
3887454	3888068	-	qoxC	BSUA_04051	Co-directional	54	16	9950	16
4025141	4026082	-	deoR	BSUA_04185	Co-directional	54	6	5744	6
4115437	4116840	-	rocE	BSUA_04280	Co-directional	54	4	5809	4
4126458	4127168	-	walR	BSUA_04288	Co-directional	54	4	2975	4
4176187	4177185	-	yyaD	BSUA_04349	Co-directional	54	7	6635	7
26533	26635	+	scr	BSUA_RNA1	Co-directional	54	20	2073	20
623953	624029	+	trnE-Asp	BSUA_00655	Co-directional	54	35	2670	35
3145098	3145173	-	trnB-His	BSUA_03294	Co-directional	54	33	2434	32
3395121	3396974	+	yvgJ	BSUA_03564	Head-On	53	7	12766	7
1462688	1464418	+	fadG	BSUA_01533	Co-directional	53	3	4886	3
1706422	1707573	+	dxr	BSUA_01787	Co-directional	53	8	8650	8
2836060	2837058	-	spoIIB	BSUA_02992	Co-directional	53	3	2994	3
3172332	3173789	-	yulC	BSUA_03335	Co-directional	53	3	4510	3
3416663	3416968	-	csoR	BSUA_03580	Co-directional	53	9	2744	9
371725	372123	-	nin	BSUA_00392	Head-On	52	7	2821	7
797932	799488	-	yfmM	BSUA_00816	Head-On	52	3	5130	3
943083	944534	-	katA	BSUA_00976	Head-On	52	7	9679	7
1390880	1393282	-	ykoW	BSUA_01460	Head-On	52	3	7818	3
1415037	1416539	-	kinD	BSUA_01486	Head-On	52	5	6972	5
3445393	3446007	+	yvbH	BSUA_03614	Head-On	52	4	2682	4
3513589	3514173	+	yvdT	BSUA_03676	Head-On	52	11	6621	11
3588560	3591055	+	yvkC	BSUA_03749	Head-On	52	3	7269	3
3818768	3819913	+	rapF	BSUA_03981	Head-On	52	3	3182	3
3916429	3917271	+	sacY	BSUA_04080	Head-On	52	4	3172	4
3983166	3984446	+	citH	BSUA_04146	Head-On	52	3	3920	3
4088473	4089819	+	gntP	BSUA_04250	Head-On	52	7	9448	7
4091712	4092275	+	ahpC	BSUA_04252	Head-On	52	9	5096	9
112800	113453	+	cysE	BSUA_00121	Co-directional	52	7	4401	7
205417	206934	+	ndhF	BSUA_00232	Co-directional	52	2	3597	2
679743	680546	+	yebC	BSUA_00707	Co-directional	52	3	2061	3
817931	819232	+	citM	BSUA_00836	Co-directional	52	4	5737	4
837104	837820	+	treR	BSUA_00856	Co-directional	52	11	7804	11
1429868	1430119	+	ykzR	BSUA_01501	Co-directional	52	10	2498	10
1869348	1869467	+	ynzI	BSUA_01887	Co-directional	52	24	2932	25
2237993	2238439	-	bdbB	BSUA_02307	Co-directional	52	6	2884	6
2383463	2383627	-	ypzE	BSUA_02475	Co-directional	52	22	3691	23
2770940	2773576	-	alaS	BSUA_02923	Co-directional	52	3	8525	3
2824049	2824930	-	pheA	BSUA_02976	Co-directional	52	6	5122	6
2962666	2963898	-	ytsJ	BSUA_03110	Co-directional	52	5	6780	6
3239454	3242684	-	yueB	BSUA_03405	Co-directional	52	4	13562	4
3334534	3335358	-	metN	BSUA_03494	Co-directional	52	8	6304	8
3629519	3630970	-	tuaB	BSUA_03791	Co-directional	52	3	4737	3
3731936	3732358	-	ywnJ	BSUA_03888	Co-directional	52	11	4655	11
3741558	3741875	-	ureA	BSUA_03900	Co-directional	52	7	2127	7
3760388	3760771	-	atpI	BSUA_03923	Co-directional	52	8	2995	8
4077691	4078899	-	yxaH	BSUA_04239	Co-directional	52	6	7850	6
3789421	3790617	+	clsB	BSUA_03954	Head-On	51	4	4352	4
682641	683783	+	purK	BSUA_00712	Co-directional	51	5	5652	5
1529672	1531510	+	bipA	BSUA_01606	Co-directional	51	7	13449	7
3977050	3977820	-	yxjB	BSUA_04141	Co-directional	51	7	5151	7
918005	918988	-	yfhP	BSUA_00936	Head-On	50	6	5697	6
928507	928860	-	ygzB	BSUA_00948	Head-On	50	6	2252	6
1458111	1458575	-	ykyB	BSUA_01528	Head-On	50	9	4004	9
1909856	1910005	-	sspO	BSUA_01935	Head-On	50	5	697	5
3109571	3109711	+	ytzI	BSUA_03255	Head-On	50	3	456	3
3252340	3253017	+	yukJ	BSUA_03412	Head-On	50	4	2973	4
3274353	3275351	+	yumC	BSUA_03429	Head-On	50	8	8474	8
3753330	3753803	+	ywmA	BSUA_03914	Head-On	50	8	3628	8
4018007	4019272	+	hutI	BSUA_04179	Head-On	50	4	5574	4
4038972	4039325	+	yxeD	BSUA_04201	Head-On	50	9	3302	9
4059564	4060214	+	yxcE	BSUA_04221	Head-On	50	9	5600	9
4096693	4096851	+	yyzN	BSUA_04258	Head-On	50	11	1676	11
4132553	4133761	+	yycB	BSUA_04299	Head-On	50	5	6189	5
4142808	4144115	+	yybO	BSUA_04310	Head-On	50	4	4900	4
197035	198486	+	ybbR	BSUA_00225	Co-directional	50	2	3487	2
206949	209564	+	ybcC	BSUA_00233	Co-directional	50	2	4709	2
219615	220040	+	skfH	BSUA_00246	Co-directional	50	9	3768	9
491773	492858	+	ddl	BSUA_00499	Co-directional	50	5	5468	5
654793	655476	+	pspA	BSUA_00685	Co-directional	50	5	3636	5
691558	692145	+	purN	BSUA_00720	Co-directional	50	5	2800	5
695567	696841	+	yecA	BSUA_00724	Co-directional	50	4	5620	4
779820	781781	+	ltaSA	BSUA_00800	Co-directional	50	5	10071	5
915427	918012	+	yfhO	BSUA_00935	Co-directional	50	4	11383	4
956704	958599	+	prkA	BSUA_00993	Co-directional	50	3	5783	3
964021	964782	+	yhcE	BSUA_01001	Co-directional	50	6	4517	6
1152591	1153397	+	yisY	BSUA_01187	Co-directional	50	3	2183	3
1284010	1285419	+	uxaC	BSUA_01339	Co-directional	50	4	5642	4
1293428	1294870	+	uxaB	BSUA_01347	Co-directional	50	2	2908	2
1549400	1549846	+	ylbB	BSUA_01624	Co-directional	50	9	3897	9
1580025	1581347	+	ftsA	BSUA_01658	Co-directional	50	10	12568	10
1643361	1645409	+	recG	BSUA_01718	Co-directional	50	6	12798	6
1646098	1647099	+	plsX	BSUA_01720	Co-directional	50	7	7252	7
2238436	2239704	-	sunS	BSUA_02308	Co-directional	50	3	4302	3
2576139	2576633	-	yqxD	BSUA_02699	Co-directional	50	8	4081	8
2866447	2867475	-	ilvC	BSUA_03016	Co-directional	50	5	5584	5
3125069	3126484	-	menF	BSUA_03273	Co-directional	50	4	5108	4
3178936	3180921	-	mcpA	BSUA_03339	Co-directional	50	5	8958	5
3278807	3279661	-	dapF	BSUA_03435	Co-directional	50	4	3271	4
3279784	3280998	-	yutK	BSUA_03436	Co-directional	50	5	6171	5
3315200	3316438	-	pucF	BSUA_03472	Co-directional	50	4	4619	4
3351879	3352706	-	yusV	BSUA_03517	Co-directional	50	7	5498	7
3642802	3644142	-	ggaA	BSUA_03800	Co-directional	50	5	6616	5
3821553	3822383	-	speE	BSUA_03985	Co-directional	50	4	2967	4
3922714	3923346	-	ywaC	BSUA_04086	Co-directional	50	7	4670	7
3940706	3941482	-	yxlG	BSUA_04104	Co-directional	50	5	3859	5
3941479	3942366	-	yxlF	BSUA_04105	Co-directional	50	4	3507	4
3986557	3987237	-	yxiP	BSUA_04149	Co-directional	50	8	5509	8
4068118	4068597	-	yxbD	BSUA_04229	Co-directional	50	9	4178	9
4149663	4150451	-	yybI	BSUA_04317	Co-directional	50	7	5232	7
70181	70257	+	trnSL-Met1	BSUA_00075	Co-directional	50	29	2226	29
512633	512708	+	trnS-Lys	BSUA_00527	Co-directional	50	33	2454	33
3676038	3676433	+	rbsD	BSUA_03826	Head-On	49	9	3447	9
3678912	3679829	+	rbsB	BSUA_03829	Head-On	49	6	5121	6
3768259	3768621	+	ywlA	BSUA_03933	Head-On	49	11	3891	11
1504902	1506635	+	adeC	BSUA_01579	Co-directional	49	5	9043	5
3403365	3405080	-	cysI	BSUA_03571	Co-directional	49	3	5195	3
3145991	3146076	-	trnB-Leu2	BSUA_03304	Co-directional	49	20	1680	20
180352	181362	-	feuC	BSUA_00205	Head-On	48	5	4694	5
294623	295579	-	natK	BSUA_00322	Head-On	48	5	4663	5
648323	650812	-	gutR	BSUA_00681	Head-On	48	4	9977	4
658380	659405	-	ydjJ	BSUA_00689	Head-On	48	5	4903	5
3106911	3107723	+	ytlD	BSUA_03251	Head-On	48	2	1628	2
3360880	3361755	+	yuxN	BSUA_03527	Head-On	48	4	3911	4
3638396	3639274	+	gtaB	BSUA_03798	Head-On	48	5	4444	5
3696221	3697102	+	ywqM	BSUA_03849	Head-On	48	5	4805	5
3706619	3708229	+	ywqB	BSUA_03861	Head-On	48	5	8408	5
3735389	3736879	+	clsA	BSUA_03893	Head-On	48	5	7653	5
110480	110956	+	ispF	BSUA_00119	Co-directional	48	5	2204	5
152130	152927	+	ybaF	BSUA_00176	Co-directional	48	9	7510	9
442945	444333	+	gabD	BSUA_00442	Co-directional	48	2	3139	2
488698	489843	+	ydbM	BSUA_00494	Co-directional	48	3	3989	3
522469	524775	+	conE	BSUA_00545	Co-directional	48	2	3730	2
702170	702856	+	pcrB	BSUA_00731	Co-directional	48	6	4175	6
773866	774975	+	yetM	BSUA_00797	Co-directional	48	3	3283	3
776230	779415	+	yetO	BSUA_00799	Co-directional	48	3	10198	3
954922	955635	+	yhbE	BSUA_00991	Co-directional	48	5	3715	5
1305565	1306401	+	xkdB	BSUA_01362	Co-directional	48	11	9224	11
1429189	1429887	+	ykvQ	BSUA_01500	Co-directional	48	2	1712	2
1671665	1672210	+	clpQ	BSUA_01746	Co-directional	48	5	2909	5
1885769	1886608	+	thyA	BSUA_01901	Co-directional	48	3	2749	3
2572289	2572651	-	cccA	BSUA_02696	Co-directional	48	9	3244	9
2578496	2580535	-	glyS	BSUA_02702	Co-directional	48	6	12243	6
2581712	2582479	-	recO	BSUA_02704	Co-directional	48	8	6025	8
2594443	2595798	-	yqeV	BSUA_02720	Co-directional	48	7	8933	7
2888131	2889108	-	etfA	BSUA_03040	Co-directional	48	4	4364	4
2945095	2945931	-	mutM	BSUA_03096	Co-directional	48	5	4354	5
3033441	3034238	-	ytmP	BSUA_03183	Co-directional	48	7	5259	7
3230804	3232033	-	yuxH	BSUA_03393	Co-directional	48	6	7125	6
3285611	3286540	-	thrB	BSUA_03442	Co-directional	48	6	5476	6
3323877	3324863	-	frlB	BSUA_03480	Co-directional	48	4	4339	4
3330211	3331431	-	sufS	BSUA_03489	Co-directional	48	12	14327	12
3486882	3487850	-	epsO	BSUA_03650	Co-directional	48	4	4226	4
3520317	3522002	-	malL	BSUA_03685	Co-directional	48	2	3611	2
3550512	3552281	-	bmrA	BSUA_03712	Co-directional	48	4	6641	4
3579529	3579888	-	yvlD	BSUA_03740	Co-directional	48	3	889	2
3611012	3612535	-	flgK	BSUA_03772	Co-directional	48	7	10710	7
3622642	3623841	-	tuaH	BSUA_03785	Co-directional	48	4	4833	4
3681566	3682333	-	alsD	BSUA_03833	Co-directional	48	4	3272	4
3718203	3719012	-	flhP	BSUA_03873	Co-directional	48	9	6916	9
4046736	4047572	-	iolI	BSUA_04210	Co-directional	48	8	6994	8
4096982	4097704	-	yydJ	BSUA_04259	Co-directional	48	6	4015	6
4166027	4166926	-	yyaK	BSUA_04337	Co-directional	48	7	6742	7
512882	512968	+	trnS-Leu2	BSUA_00529	Co-directional	48	22	1907	22
2756936	2757418	+	yrhD	BSUA_02905	Head-On	47	11	5115	11
4077206	4077661	+	yxaI	BSUA_04238	Head-On	47	10	4748	10
693696	694964	+	purD	BSUA_00722	Co-directional	47	5	6437	5
811003	811350	+	yflT	BSUA_00829	Co-directional	47	5	1777	5
1658722	1659453	+	trmD	BSUA_01734	Co-directional	47	10	7015	10
2957554	2959311	-	pyk	BSUA_03106	Co-directional	47	6	10457	6
3994191	3994607	-	yxiG	BSUA_04160	Co-directional	47	8	3307	8
789004	790389	-	yfnA	BSUA_00808	Head-On	46	6	8589	6
1388069	1389904	-	ykoU	BSUA_01458	Head-On	46	4	6564	4
1477954	1478919	-	yknT	BSUA_01552	Head-On	46	4	4197	4
1915470	1916051	-	plsY	BSUA_01944	Head-On	46	6	3222	6
2314212	2316956	+	ponA	BSUA_02399	Head-On	46	7	18864	7
2456670	2457497	+	oxaAB	BSUA_02562	Head-On	46	8	6787	8
2561895	2563022	+	ispG	BSUA_02684	Head-On	46	5	5482	5
3430833	3432533	+	yvaQ	BSUA_03597	Head-On	46	4	6678	4
3717116	3718180	+	rapD	BSUA_03872	Head-On	46	4	4369	4
3906340	3907017	+	lrgB	BSUA_04071	Head-On	46	5	3435	5
3912631	3914568	+	epr	BSUA_04078	Head-On	46	4	6997	4
3965433	3965906	+	yxjN	BSUA_04128	Head-On	46	3	1201	3
4071185	4071667	+	yxnB	BSUA_04233	Head-On	46	5	2350	5
4167152	4168507	+	yyaJ	BSUA_04338	Head-On	46	5	7049	5
81771	82697	+	cysK	BSUA_00086	Co-directional	46	4	3716	4
108674	109774	+	yacL	BSUA_00117	Co-directional	46	5	5121	5
109789	110487	+	ispD	BSUA_00118	Co-directional	46	7	5080	7
196221	197042	+	ybbP	BSUA_00224	Co-directional	46	5	3947	5
219095	219610	+	skfG	BSUA_00245	Co-directional	46	4	2273	4
220287	221264	+	ybdG	BSUA_00247	Co-directional	46	2	2291	2
229533	230786	+	cypC	BSUA_00258	Co-directional	46	2	2334	2
245198	246139	+	mpr	BSUA_00272	Co-directional	46	2	2268	2
321021	322277	+	opuAA	BSUA_00347	Co-directional	46	3	4160	3
469421	470932	+	ydaB	BSUA_00470	Co-directional	46	2	3762	2
505960	506442	+	rsbW	BSUA_00515	Co-directional	46	5	2485	5
546049	547008	+	ydeD	BSUA_00570	Co-directional	46	3	3121	3
673912	676125	+	yebA	BSUA_00704	Co-directional	46	4	7822	4
683780	685075	+	purB	BSUA_00713	Co-directional	46	6	7830	6
686785	689013	+	purL	BSUA_00717	Co-directional	46	3	6169	3
723426	723761	+	yefC	BSUA_00746	Co-directional	46	9	2868	9
752376	753038	+	yesU	BSUA_00776	Co-directional	46	3	1694	3
972570	973139	+	yhcN	BSUA_01011	Co-directional	46	2	1039	2
1073949	1076276	+	yhgE	BSUA_01113	Co-directional	46	5	11530	5
1106413	1107909	+	yhjG	BSUA_01147	Co-directional	46	4	5505	4
1308647	1309444	+	xtmA	BSUA_01368	Co-directional	46	4	2890	4
1360794	1361696	+	purU	BSUA_01428	Co-directional	46	6	4982	6
1440738	1442837	+	ptsG	BSUA_01514	Co-directional	46	5	11385	5
1443201	1444913	+	ptsI	BSUA_01516	Co-directional	46	6	10954	6
1467668	1467907	+	ykuJ	BSUA_01537	Co-directional	46	11	2641	11
1469004	1469447	+	ykuL	BSUA_01540	Co-directional	46	13	5786	13
1563657	1564103	+	mraZ	BSUA_01643	Co-directional	46	10	4693	11
1581383	1582531	+	ftsZ	BSUA_01659	Co-directional	46	5	5718	5
1601855	1602400	+	pyrR	BSUA_01677	Co-directional	46	7	3673	7
1639993	1641654	+	yloV	BSUA_01715	Co-directional	46	4	7341	4
1750860	1752422	+	rny	BSUA_01827	Co-directional	46	9	14042	9
1756393	1757922	+	ymcB	BSUA_01832	Co-directional	46	4	6543	4
1757924	1758355	+	ymcA	BSUA_01833	Co-directional	46	10	4247	10
1925742	1926005	+	ynfE	BSUA_01952	Co-directional	46	6	1549	6
2176146	2176364	-	yopT	BSUA_02234	Co-directional	46	4	861	4
2188228	2189544	-	yopA	BSUA_02255	Co-directional	46	2	2887	2
2320428	2321609	-	aspB	BSUA_02404	Co-directional	46	8	9069	8
2427115	2428542	-	ansB	BSUA_02529	Co-directional	46	7	10047	7
2670185	2670442	-	yqaH	BSUA_02810	Co-directional	46	10	2671	10
2765626	2766894	-	yrrO	BSUA_02916	Co-directional	46	4	5286	4
2787509	2789287	-	aspS	BSUA_02939	Co-directional	46	6	11063	6
2827646	2827930	-	rpmA	BSUA_02980	Co-directional	46	12	3421	12
2828284	2828592	-	rplU	BSUA_02982	Co-directional	46	11	3517	11
2831350	2832030	-	minC	BSUA_02986	Co-directional	46	6	4037	6
2846968	2847942	-	hemB	BSUA_03000	Co-directional	46	5	4605	5
2924990	2925349	-	rplT	BSUA_03073	Co-directional	46	11	3823	11
2964035	2967382	-	dnaE	BSUA_03111	Co-directional	46	4	12647	4
2987280	2987792	-	moaB	BSUA_03136	Co-directional	46	5	2722	5
3038518	3039069	-	ytlP	BSUA_03187	Co-directional	46	4	2222	4
3290796	3291566	-	yutF	BSUA_03447	Co-directional	46	9	6689	9
3296067	3296372	-	yunC	BSUA_03454	Co-directional	46	8	2301	8
3336033	3337058	-	metQ	BSUA_03496	Co-directional	46	6	6292	6
3361791	3363179	-	fumC	BSUA_03528	Co-directional	46	5	7547	5
3373304	3373885	-	yvqK	BSUA_03540	Co-directional	46	4	2535	4
3410411	3410827	-	bdbC	BSUA_03575	Co-directional	46	5	2194	5
3421816	3422388	-	yvaF	BSUA_03586	Co-directional	46	7	3868	7
3467752	3468468	-	lutA	BSUA_03633	Co-directional	46	6	4078	6
3505963	3506055	-	yveF	BSUA_03670	Co-directional	46	14	1315	14
3528669	3530435	-	mdxD	BSUA_03691	Co-directional	46	3	5755	3
3541294	3542049	-	yvcN	BSUA_03703	Co-directional	46	7	5180	7
3560952	3562127	-	hisZ	BSUA_03723	Co-directional	46	3	3705	3
3575355	3576572	-	prfB	BSUA_03736	Co-directional	46	2	2598	2
3616431	3617276	-	yviA	BSUA_03779	Co-directional	46	5	4547	5
3618146	3619303	-	degS	BSUA_03781	Co-directional	46	3	3855	3
3631886	3633376	-	lytC	BSUA_03793	Co-directional	46	3	4307	3
3633415	3635532	-	lytB	BSUA_03794	Co-directional	46	5	10626	5
3761958	3763205	-	glyA	BSUA_03925	Co-directional	46	5	6352	5
3777858	3778823	-	glpX	BSUA_03944	Co-directional	46	6	5455	6
3780521	3781159	-	tal	BSUA_03946	Co-directional	46	6	3631	6
3783460	3785067	-	pyrG	BSUA_03950	Co-directional	46	7	10638	7
3829784	3831184	-	mmr	BSUA_03993	Co-directional	46	5	6946	5
3832302	3833603	-	ywfO	BSUA_03996	Co-directional	46	6	7562	6
3884240	3884989	-	nfrA	BSUA_04047	Co-directional	46	5	3386	5
3900714	3901871	-	efeM	BSUA_04065	Co-directional	46	4	5109	4
3974738	3975454	-	scoA	BSUA_04139	Co-directional	46	4	3216	4
4032250	4033044	-	yxeM	BSUA_04192	Co-directional	46	8	6722	8
4036446	4037258	-	yxeH	BSUA_04197	Co-directional	46	8	6809	8
4047658	4048527	-	iolH	BSUA_04211	Co-directional	46	4	3780	4
4050935	4051828	-	iolE	BSUA_04214	Co-directional	46	6	5477	6
4054792	4055607	-	iolB	BSUA_04217	Co-directional	46	6	5246	6
4064239	4064490	-	yxcA	BSUA_04225	Co-directional	46	18	4442	18
4112441	4112911	-	yycN	BSUA_04276	Co-directional	46	7	3201	7
4130234	4131598	-	dnaC	BSUA_04295	Co-directional	46	7	9062	7
1458701	1459993	-	ykuC	BSUA_01529	Head-On	45	6	7614	6
1554125	1555351	-	ylbJ	BSUA_01632	Head-On	45	3	3904	3
2259201	2259821	+	ypqP	BSUA_02134	Head-On	45	9	5415	9
347230	348579	+	putP	BSUA_00371	Co-directional	45	3	4039	3
785899	786834	+	yfnD	BSUA_00805	Co-directional	45	3	3166	3
1687762	1688421	+	fliZ	BSUA_01766	Co-directional	45	5	3420	5
4098504	4099262	-	yydH	BSUA_04261	Co-directional	45	5	3732	5
230827	231087	-	ybyB	BSUA_00259	Head-On	44	7	1872	7
661459	662499	-	bdhA	BSUA_00691	Head-On	44	9	9115	9
722543	723106	-	yefB	BSUA_00745	Head-On	44	7	4163	7
995340	996806	-	lytF	BSUA_01032	Head-On	44	3	3696	3
1219460	1220032	-	yjbK	BSUA_01260	Head-On	44	2	1147	2
1874062	1875216	-	xylR	BSUA_01891	Head-On	44	7	8195	7
2709681	2710724	+	yrpB	BSUA_02860	Head-On	44	4	3909	4
2753969	2756917	+	yrhE	BSUA_02904	Head-On	44	4	12092	4
3208573	3208986	+	yuxK	BSUA_03369	Head-On	44	11	4679	11
3270844	3271320	+	yuiD	BSUA_03424	Head-On	44	6	2927	6
3383233	3384390	+	oxdC	BSUA_03551	Head-On	44	3	3277	3
3446139	3446837	+	yvbI	BSUA_03615	Head-On	44	4	3080	4
3677932	3678900	+	rbsC	BSUA_03828	Head-On	44	4	3518	4
3715118	3715987	+	ywpD	BSUA_03869	Head-On	44	3	2629	3
3803528	3804247	+	ywiC	BSUA_03965	Head-On	44	6	4502	6
3822585	3824660	+	pbpG	BSUA_03986	Head-On	44	4	7845	4
3840260	3841039	+	ywfH	BSUA_04004	Head-On	44	3	2390	3
3959190	3960647	+	aldY	BSUA_04122	Head-On	44	4	5530	4
4162565	4162975	+	yyaN	BSUA_04334	Head-On	44	3	1360	3
113450	114850	+	cysS	BSUA_00122	Co-directional	44	5	6582	5
228339	228530	+	ybxH	BSUA_00256	Co-directional	44	5	909	5
282477	282905	+	cwlJ	BSUA_00308	Co-directional	44	4	1740	4
293507	294583	+	yccF	BSUA_00321	Co-directional	44	3	3318	3
521607	521855	+	yddC	BSUA_00543	Co-directional	44	3	689	3
525133	527571	+	yddG	BSUA_00547	Co-directional	44	3	6488	3
631497	632252	+	tatCY	BSUA_00665	Co-directional	44	8	5890	8
749386	751671	+	yesS	BSUA_00774	Co-directional	44	3	6278	3
816776	817735	+	yflP	BSUA_00834	Co-directional	44	6	5567	6
824204	825562	+	nagP	BSUA_00845	Co-directional	44	5	6642	5
900326	902896	+	mprF	BSUA_00917	Co-directional	44	4	9328	4
910434	911627	+	yfhI	BSUA_00928	Co-directional	44	3	3386	3
970534	971925	+	tcyP	BSUA_01009	Co-directional	44	3	4187	3
1078611	1079651	+	yhfE	BSUA_01117	Co-directional	44	6	6108	6
1079664	1080071	+	yhfF	BSUA_01118	Co-directional	44	8	3462	9
1083767	1084411	+	yhfK	BSUA_01123	Co-directional	44	7	4419	7
1183929	1187021	+	carB	BSUA_01223	Co-directional	44	3	10637	3
1192731	1193972	+	fabF	BSUA_01233	Co-directional	44	6	7089	6
1212616	1213272	+	mecA	BSUA_01252	Co-directional	44	7	4429	7
1306466	1307101	+	xkdC	BSUA_01363	Co-directional	44	5	3191	5
1359328	1359846	+	ykkB	BSUA_01425	Co-directional	44	4	2180	4
1492807	1494714	+	fruA	BSUA_01567	Co-directional	44	4	7090	4
1561927	1563546	+	bshC	BSUA_01642	Co-directional	44	4	5981	4
1593721	1594413	+	ylmE	BSUA_01668	Co-directional	44	7	4708	7
1648064	1648804	+	fabG	BSUA_01722	Co-directional	44	7	5205	7
1672227	1673630	+	clpY	BSUA_01747	Co-directional	44	6	8752	6
1702326	1703207	+	tsf	BSUA_01782	Co-directional	44	9	8115	9
2354687	2355649	-	hepT	BSUA_02441	Co-directional	44	10	9851	10
2496479	2498380	-	dxs	BSUA_02602	Co-directional	44	7	14033	7
2501170	2502021	-	folD	BSUA_02606	Co-directional	44	8	6479	8
2516206	2516634	-	mntR	BSUA_02627	Co-directional	44	5	1936	5
2572980	2574095	-	sigA	BSUA_02697	Co-directional	44	9	10421	9
2849694	2850524	-	hemX	BSUA_03003	Co-directional	44	7	5500	7
2857547	2858809	-	clpX	BSUA_03009	Co-directional	44	7	8419	7
2899774	2902188	-	pheT	BSUA_03051	Co-directional	44	3	7842	3
2939179	2939559	-	speD	BSUA_03089	Co-directional	44	7	2531	7
2999723	3000868	-	iscS	BSUA_03149	Co-directional	44	3	3460	3
3100592	3101794	-	metK	BSUA_03245	Co-directional	44	4	4503	4
3188930	3190219	-	yugS	BSUA_03346	Co-directional	44	2	2340	2
3242681	3247201	-	yukB	BSUA_03406	Co-directional	44	3	14622	3
3296437	3297825	-	yunD	BSUA_03455	Co-directional	44	6	7740	6
3388154	3388963	-	fhuC	BSUA_03556	Co-directional	44	3	2044	3
3388979	3389989	-	fhuG	BSUA_03557	Co-directional	44	2	1935	2
3424630	3426969	-	rnr	BSUA_03589	Co-directional	44	5	12596	5
3452172	3452933	-	tpiA	BSUA_03620	Co-directional	44	9	6670	9
3531707	3532282	-	yvdD	BSUA_03693	Co-directional	44	4	2189	4
3536348	3538288	-	psdB	BSUA_03698	Co-directional	44	3	5507	3
3545974	3546924	-	trxB	BSUA_03709	Co-directional	44	3	2839	3
3626906	3628291	-	tuaD	BSUA_03789	Co-directional	44	2	2664	2
3719046	3719858	-	flhO	BSUA_03874	Co-directional	44	7	5577	7
3745093	3746118	-	moaA	BSUA_03905	Co-directional	44	4	4164	4
3776168	3777451	-	rho	BSUA_03943	Co-directional	44	3	4233	3
3797573	3799036	-	narH	BSUA_03962	Co-directional	44	4	6029	4
3833765	3833989	-	ywzC	BSUA_03997	Co-directional	44	8	1780	8
3848547	3849905	-	rocC	BSUA_04012	Co-directional	44	3	4642	3
3885095	3886276	-	rodA	BSUA_04048	Co-directional	44	9	10621	9
3963844	3964350	-	yxkA	BSUA_04126	Co-directional	44	7	3349	7
4026216	4027043	-	yxxB	BSUA_04186	Co-directional	44	4	3346	4
4169549	4170484	-	ccpB	BSUA_04341	Co-directional	44	6	5799	6
437469	438347	-	ycnC	BSUA_00436	Head-On	43	3	2258	3
869771	870313	-	yfjE	BSUA_00888	Head-On	43	7	3861	7
460587	461594	+	kipA	BSUA_00462	Co-directional	43	2	2494	2
538215	539525	+	yddS	BSUA_00560	Co-directional	43	4	5547	4
644144	645175	+	ydiS	BSUA_00677	Co-directional	43	4	4343	4
760382	762955	+	yetA	BSUA_00782	Co-directional	43	3	8997	3
965867	966784	+	yhcH	BSUA_01004	Co-directional	43	5	4409	5
1047028	1048287	+	yhaP	BSUA_01086	Co-directional	43	4	5210	4
1851694	1851924	+	ymzA	BSUA_01867	Co-directional	43	10	2353	10
2838078	2839370	-	folC	BSUA_02994	Co-directional	43	4	5410	4
3552820	3554730	-	yvcB	BSUA_03714	Co-directional	43	4	7103	4
70267	70338	+	trnSL-Glu1	BSUA_00076	Co-directional	43	12	812	11
3146171	3146257	-	trnB-Leu1	BSUA_03306	Co-directional	43	17	1428	17
290140	290706	-	lmrA	BSUA_00317	Head-On	42	3	1947	3
416230	417708	-	dtpT	BSUA_00417	Head-On	42	3	5077	3
576954	577643	-	ydfK	BSUA_00601	Head-On	42	7	4838	7
608673	609839	-	pbuE	BSUA_00638	Head-On	42	5	5990	5
632478	633212	-	ydiL	BSUA_00667	Head-On	42	13	9488	13
950777	951400	-	yhzB	BSUA_00986	Head-On	42	5	3132	5
1021236	1021967	-	yhdW	BSUA_01057	Head-On	42	5	3389	5
1405723	1406784	-	mtnA	BSUA_01475	Head-On	42	4	4682	4
2209037	2210053	+	yonB	BSUA_02275	Head-On	42	4	3959	4
2955930	2957045	+	ytvI	BSUA_03104	Head-On	42	4	4345	4
3113573	3114613	+	ythB	BSUA_03262	Head-On	42	4	4296	4
3281673	3282701	+	yutJ	BSUA_03438	Head-On	42	6	6204	6
3294222	3295202	+	lytH	BSUA_03452	Head-On	42	2	2285	2
3458437	3459525	+	araR	BSUA_03625	Head-On	42	7	7096	7
3483547	3485238	+	yvfH	BSUA_03647	Head-On	42	2	3490	2
3676449	3677930	+	rbsA	BSUA_03827	Head-On	42	3	4345	3
3953989	3955677	+	yxkI	BSUA_04117	Head-On	42	4	6040	4
3967131	3967787	+	yxjL	BSUA_04130	Head-On	42	2	1615	2
3967837	3969069	+	pepT	BSUA_04131	Head-On	42	3	3995	3
4159371	4159937	+	yyaP	BSUA_04330	Head-On	42	3	1449	3
4177663	4178280	+	yyaC	BSUA_04350	Head-On	42	10	5863	10
79092	79868	+	coaX	BSUA_00083	Co-directional	42	4	2918	4
79880	80755	+	hslO	BSUA_00084	Co-directional	42	4	3286	4
343586	344368	+	ycgL	BSUA_00368	Co-directional	42	1	1031	1
457806	459020	+	ycsG	BSUA_00459	Co-directional	42	2	2724	2
463929	465935	+	pbpC	BSUA_00467	Co-directional	42	4	7317	4
502489	502839	+	ndoA	BSUA_00509	Co-directional	42	4	1256	4
548260	549648	+	ydeF	BSUA_00572	Co-directional	42	3	4307	3
567136	568584	+	ydfD	BSUA_00592	Co-directional	42	3	3993	3
586559	587146	+	ydgC	BSUA_00616	Co-directional	42	6	3227	5
592936	595593	+	ydgH	BSUA_00623	Co-directional	42	3	8985	3
712586	714043	+	gatA	BSUA_00739	Co-directional	42	5	7581	5
948839	949345	+	ygaN	BSUA_00981	Co-directional	42	8	3855	8
951483	952643	+	queG	BSUA_00987	Co-directional	42	3	4017	3
953692	954165	+	cspR	BSUA_00989	Co-directional	42	9	4389	9
960117	960581	+	yhbI	BSUA_00995	Co-directional	42	7	3318	7
1073303	1073878	+	yhgD	BSUA_01112	Co-directional	42	9	5386	9
1089551	1090000	+	yhfO	BSUA_01128	Co-directional	42	5	2315	5
1140785	1142629	+	asnO	BSUA_01176	Co-directional	42	4	6620	4
1230385	1231200	+	thiD	BSUA_01273	Co-directional	42	3	2632	3
1313106	1314041	+	xkdG	BSUA_01372	Co-directional	42	4	4053	4
1430802	1431092	+	ykvR	BSUA_01502	Co-directional	42	8	2276	8
1432057	1432683	+	ykvT	BSUA_01505	Co-directional	42	7	4290	7
1638281	1638925	+	thiN	BSUA_01711	Co-directional	42	9	5689	9
1758617	1759162	+	cotE	BSUA_01834	Co-directional	42	4	2100	4
1917027	1918994	+	parE	BSUA_01946	Co-directional	42	6	11080	6
2366370	2367419	-	fni	BSUA_02456	Co-directional	42	6	6660	6
2533255	2534208	-	corA	BSUA_02650	Co-directional	42	4	3806	4
2617396	2618238	-	aroD	BSUA_02744	Co-directional	42	6	4893	6
2681709	2682185	-	yrkK	BSUA_02827	Co-directional	42	7	3137	7
2825427	2826713	-	obg	BSUA_02978	Co-directional	42	6	7723	6
2830542	2831348	-	minD	BSUA_02985	Co-directional	42	9	7125	9
2925594	2926097	-	infC	BSUA_03075	Co-directional	42	6	3199	6
2957078	2957461	-	ytzA	BSUA_03105	Co-directional	42	8	3254	8
3020943	3022241	-	murC	BSUA_03171	Co-directional	42	6	7928	6
3028013	3029086	-	ytoP	BSUA_03177	Co-directional	42	3	3496	3
3034418	3036574	-	amyX	BSUA_03184	Co-directional	42	2	4652	2
3094305	3095411	-	ytpB	BSUA_03240	Co-directional	42	4	4249	4
3141391	3142533	-	glgC	BSUA_03287	Co-directional	42	3	3487	3
3317780	3318883	-	yurJ	BSUA_03474	Co-directional	42	4	4184	4
3397002	3397931	-	yvgK	BSUA_03565	Co-directional	42	6	5504	6
3410832	3411500	-	bdbD	BSUA_03576	Co-directional	42	3	2004	3
3424015	3424485	-	smpB	BSUA_03588	Co-directional	42	4	1927	4
3450644	3452179	-	pgm	BSUA_03619	Co-directional	42	6	9447	6
3560318	3560959	-	hisG	BSUA_03722	Co-directional	42	3	2100	3
3580092	3581189	-	yvlB	BSUA_03742	Co-directional	42	5	5015	5
3604530	3604907	-	smiA	BSUA_03762	Co-directional	42	8	2944	8
3651166	3653187	-	tagE	BSUA_03806	Co-directional	42	8	15878	8
3680939	3681466	-	ywrO	BSUA_03832	Co-directional	42	5	2810	5
3728058	3728627	-	ywoC	BSUA_03883	Co-directional	42	3	1578	3
3786013	3787152	-	acdA	BSUA_03952	Co-directional	42	5	5900	5
3792521	3794248	-	ywjA	BSUA_03958	Co-directional	42	4	6642	4
3992387	3992683	-	yxiJ	BSUA_04156	Co-directional	42	5	1581	5
3993217	3993669	-	yxzG	BSUA_04158	Co-directional	42	3	1239	3
4033580	4034905	-	yxeK	BSUA_04194	Co-directional	42	5	6914	5
4035305	4036291	-	yxeI	BSUA_04196	Co-directional	42	3	2742	3
4049604	4050935	-	iolF	BSUA_04213	Co-directional	42	3	3947	3
4055682	4057145	-	mmsA	BSUA_04218	Co-directional	42	4	6005	4
4075191	4076423	-	yxaL	BSUA_04236	Co-directional	42	4	5506	4
935502	935578	+	trnD-Met	BSUA_00957	Co-directional	42	15	1101	14
1963040	1970725	-	ppsA	BSUA_01972	Head-On	41	2	13134	2
2237671	2237937	+	bhlB	BSUA_02306	Head-On	41	2	626	2
2881796	2882242	+	yslB	BSUA_03034	Head-On	41	4	1903	4
1052590	1053534	+	yhaM	BSUA_01089	Co-directional	41	6	5549	6
1177836	1178375	+	yitZ	BSUA_01217	Co-directional	41	5	2812	5
1213433	1214584	+	coiA	BSUA_01253	Co-directional	41	2	1729	2
1299423	1300553	+	rapA	BSUA_01352	Co-directional	41	7	7499	7
3226296	3228605	-	comP	BSUA_03388	Co-directional	41	4	9452	4
3373908	3375239	-	yvrA	BSUA_03541	Co-directional	41	3	4660	4
3901868	3903313	-	efeU	BSUA_04066	Co-directional	41	4	6379	4
585732	585974	-	ydgA	BSUA_00614	Head-On	40	8	1999	8
664803	665048	-	ydjO	BSUA_00695	Head-On	40	15	3602	15
710388	711866	-	opuE	BSUA_00737	Head-On	40	5	7531	5
829730	830806	-	yfkT	BSUA_00850	Head-On	40	2	2531	2
832181	833722	-	yfkQ	BSUA_00853	Head-On	40	5	7034	5
1164457	1164948	-	yitK	BSUA_01199	Head-On	40	1	440	1
1201661	1202653	-	trpS	BSUA_01242	Head-On	40	4	4202	4
1217162	1218061	-	yjbH	BSUA_01257	Head-On	40	4	3918	4
1366871	1369159	-	metE	BSUA_01436	Head-On	40	2	4479	2
2549483	2549947	+	yqzC	BSUA_02671	Head-On	40	7	3483	8
2569301	2570245	+	ispH	BSUA_02693	Head-On	40	8	7520	8
3102297	3103880	+	pckA	BSUA_03246	Head-On	40	2	3216	2
3191292	3191624	+	mstX	BSUA_03349	Head-On	40	6	2045	6
3211518	3212225	+	malR	BSUA_03372	Head-On	40	3	1813	3
3391241	3392188	+	fhuD	BSUA_03559	Head-On	40	6	6010	6
3398802	3399485	+	yvgM	BSUA_03567	Head-On	40	5	3198	5
3591731	3593065	+	yvkA	BSUA_03751	Head-On	40	4	4686	4
3667006	3667974	+	tagT	BSUA_03817	Head-On	40	6	5605	6
3675160	3676041	+	rbsK	BSUA_03825	Head-On	40	4	3168	4
3914996	3916375	+	sacX	BSUA_04079	Head-On	40	3	4699	3
3939507	3940709	+	yxlH	BSUA_04103	Head-On	40	4	4706	4
4014813	4016339	+	hutH	BSUA_04177	Head-On	40	3	4720	3
4151054	4151893	+	yybG	BSUA_04319	Head-On	40	6	4922	6
68515	69150	+	yabQ	BSUA_00072	Co-directional	40	6	3580	6
82864	84276	+	pabB	BSUA_00087	Co-directional	40	4	5053	4
178634	179593	+	ybaS	BSUA_00203	Co-directional	40	2	1552	2
231338	232975	+	ybeC	BSUA_00260	Co-directional	40	3	5455	3
267898	268824	+	ycbC	BSUA_00294	Co-directional	40	3	2735	3
273245	273946	+	ycbG	BSUA_00298	Co-directional	40	2	1412	2
312788	313369	+	yceD	BSUA_00339	Co-directional	40	3	1935	3
482911	483591	+	dctR	BSUA_00488	Co-directional	40	5	3666	5
485125	486177	+	ydbI	BSUA_00490	Co-directional	40	4	3923	4
492858	494303	+	murF	BSUA_00500	Co-directional	40	5	7370	5
518319	519377	+	nicK	BSUA_00538	Co-directional	40	5	4986	5
638771	640054	+	ydiO	BSUA_00673	Co-directional	40	5	6285	5
655542	656567	+	ydjG	BSUA_00686	Co-directional	40	4	3662	4
663375	664421	+	ydjN	BSUA_00693	Co-directional	40	3	3147	3
719984	720895	+	dagK	BSUA_00743	Co-directional	40	8	7505	8
721151	722530	+	rlmCD	BSUA_00744	Co-directional	40	5	7378	5
723836	726475	+	yeeA	BSUA_00747	Co-directional	40	4	11383	4
737365	737949	+	yezE	BSUA_00759	Co-directional	40	5	3158	5
865814	867190	+	acoL	BSUA_00884	Co-directional	40	3	4319	3
879167	880981	+	yfiC	BSUA_00897	Co-directional	40	4	7593	4
927439	927912	+	ygaF	BSUA_00946	Co-directional	40	4	1737	4
961323	962921	+	yhcA	BSUA_00997	Co-directional	40	3	4997	3
986049	986873	+	glpF	BSUA_01023	Co-directional	40	4	3220	4
990322	992067	+	pgcA	BSUA_01026	Co-directional	40	6	9655	6
1128297	1131689	+	sbcC	BSUA_01162	Co-directional	40	2	7825	2
1252377	1253132	+	yjdA	BSUA_01305	Co-directional	40	5	3640	5
1282622	1283800	+	ndh	BSUA_01338	Co-directional	40	6	6866	6
1343005	1343823	+	proG	BSUA_01408	Co-directional	40	5	3938	5
1375504	1376190	+	ykoG	BSUA_01443	Co-directional	40	3	2356	3
1399618	1400967	+	ktrD	BSUA_01468	Co-directional	40	4	5895	4
1457156	1458067	+	cheV	BSUA_01527	Co-directional	40	5	4612	5
1503186	1504019	+	ykqA	BSUA_01577	Co-directional	40	4	3538	4
1567765	1569705	+	spoVD	BSUA_01647	Co-directional	40	4	8608	4
1637555	1638208	+	rpe	BSUA_01710	Co-directional	40	7	4303	7
1669363	1670670	+	trmFO	BSUA_01744	Co-directional	40	7	8518	7
1681829	1683292	+	fliK	BSUA_01758	Co-directional	40	5	7490	5
1683733	1684527	+	flgE	BSUA_01760	Co-directional	40	4	3444	4
1721385	1722335	+	ribC	BSUA_01799	Co-directional	40	6	5537	6
1732968	1734635	+	rnjB	BSUA_01810	Co-directional	40	4	6150	4
1855678	1856298	+	ymaB	BSUA_01871	Co-directional	40	8	5109	8
1861509	1861916	+	glnR	BSUA_01876	Co-directional	40	9	3621	9
1868518	1868871	+	ynaF	BSUA_01885	Co-directional	40	5	1644	5
1896503	1898143	+	yndJ	BSUA_01916	Co-directional	40	2	3209	2
2147620	2148279	-	yorM	BSUA_02190	Co-directional	40	5	3193	5
2177961	2179343	-	yopQ	BSUA_02237	Co-directional	40	5	7346	5
2240114	2242231	-	sunT	BSUA_02310	Co-directional	40	4	8901	4
2356383	2357147	-	hepS	BSUA_02443	Co-directional	40	6	4951	6
2368813	2369487	-	cmk	BSUA_02458	Co-directional	40	5	3643	5
2370533	2371885	-	ypeB	BSUA_02461	Co-directional	40	2	3211	2
2416976	2417416	-	spoIIAB	BSUA_02517	Co-directional	40	4	1832	4
2566950	2568266	-	cshB	BSUA_02691	Co-directional	40	4	5100	4
2616531	2617100	-	nadD	BSUA_02742	Co-directional	40	10	5528	10
2695533	2696570	-	yrdP	BSUA_02844	Co-directional	40	2	1819	2
2703873	2705105	-	cypA	BSUA_02854	Co-directional	40	3	3812	3
2811613	2812638	-	yrbE	BSUA_02962	Co-directional	40	3	3504	3
2828739	2829605	-	spoIVFB	BSUA_02983	Co-directional	40	4	3479	4
2850532	2851899	-	hemA	BSUA_03004	Co-directional	40	6	8872	6
2893702	2896059	-	mutSB	BSUA_03046	Co-directional	40	3	6567	3
2932023	2933954	-	thrS	BSUA_03083	Co-directional	40	3	5354	3
2951500	2952438	-	mdh	BSUA_03100	Co-directional	40	4	3540	4
2959354	2960313	-	pfkA	BSUA_03107	Co-directional	40	4	3815	4
3114844	3115731	-	mntD	BSUA_03264	Co-directional	40	5	4207	5
3138885	3140339	-	glgA	BSUA_03285	Co-directional	40	3	3851	3
3187139	3188803	-	yugT	BSUA_03345	Co-directional	40	4	6123	4
3334072	3334434	-	yurZ	BSUA_03493	Co-directional	40	4	1322	4
3378431	3379309	-	yvrE	BSUA_03545	Co-directional	40	3	2629	3
3434872	3436017	-	opuBA	BSUA_03601	Co-directional	40	3	3225	3
3548932	3550386	-	yvcD	BSUA_03711	Co-directional	40	5	7054	5
3558457	3559041	-	hisB	BSUA_03720	Co-directional	40	3	1700	3
3617374	3618063	-	degU	BSUA_03780	Co-directional	40	6	4374	6
3743768	3744901	-	rapB	BSUA_03904	Co-directional	40	5	6079	5
3847099	3848337	-	ywfA	BSUA_04011	Co-directional	40	5	5804	5
3874977	3876416	-	sacA	BSUA_04040	Co-directional	40	3	4637	3
3899445	3900695	-	efeN	BSUA_04064	Co-directional	40	5	6166	5
3932603	3932866	-	licA	BSUA_04096	Co-directional	40	11	2828	11
3975478	3976896	-	yxjC	BSUA_04140	Co-directional	40	7	9373	7
3995816	3996244	-	yxxG	BSUA_04163	Co-directional	40	7	3061	7
4024364	4025035	-	deoC	BSUA_04184	Co-directional	40	9	6253	9
4035091	4035318	-	yxeJ	BSUA_04195	Co-directional	40	4	990	4
4168541	4169095	-	maa	BSUA_04339	Co-directional	40	4	2462	4
194555	194629	+	trnSL-Gln2	BSUA_00221	Co-directional	40	17	1259	17
588283	589926	-	vmlR	BSUA_00619	Head-On	39	3	5443	3
1982838	1987400	-	gltA	BSUA_01984	Head-On	39	3	15585	3
3721819	3722232	+	ywoH	BSUA_03878	Head-On	39	4	1813	4
84299	84874	+	pabA	BSUA_00088	Co-directional	39	4	2587	4
116025	116537	+	yacP	BSUA_00125	Co-directional	39	6	2952	6
246666	247556	+	cesB	BSUA_00274	Co-directional	39	2	2059	2
247752	248285	+	pssA	BSUA_00275	Co-directional	39	4	1893	4
506408	507196	+	sigB	BSUA_00516	Co-directional	39	6	4358	6
532268	533197	+	yddM	BSUA_00554	Co-directional	39	4	3441	4
733323	734345	+	yeeG	BSUA_00754	Co-directional	39	3	2904	3
1906784	1907491	+	ccdA	BSUA_01929	Co-directional	39	4	2760	4
2331679	2332092	-	mgsA	BSUA_02415	Co-directional	39	6	2672	6
2832598	2833470	-	mreC	BSUA_02988	Co-directional	39	4	3290	4
3741187	3741561	-	ureB	BSUA_03899	Co-directional	39	4	1461	4
3992711	3993199	-	yxiI	BSUA_04157	Co-directional	39	3	1460	3
261664	262611	-	ybgG	BSUA_00289	Head-On	38	2	2084	2
350004	350861	-	ycgQ	BSUA_00373	Head-On	38	4	3037	4
408235	408882	-	yczE	BSUA_00407	Head-On	38	3	1726	3
424203	424883	-	yclH	BSUA_00423	Head-On	38	5	3142	5
731102	733111	-	yeeF	BSUA_00753	Head-On	38	3	6267	3
1009803	1011212	-	yhdI	BSUA_01043	Head-On	38	3	4036	3
1015611	1016945	-	yhdP	BSUA_01050	Head-On	38	5	7286	5
1114466	1115620	-	yhjN	BSUA_01154	Head-On	38	6	6742	6
1247250	1248479	-	yjcM	BSUA_01296	Head-On	38	6	7669	6
1474772	1475575	-	ykuT	BSUA_01548	Head-On	38	5	4048	5
1842116	1843333	-	pksS	BSUA_01854	Head-On	38	2	1920	2
1933232	1934761	-	yngE	BSUA_01959	Head-On	38	3	5293	3
2010369	2011541	-	oxdD	BSUA_02008	Head-On	38	7	8765	7
2058071	2058748	+	yocA	BSUA_02059	Head-On	38	5	3595	5
2070870	2071097	+	yoyB	BSUA_02072	Head-On	38	8	1895	8
2313570	2314190	+	recU	BSUA_02398	Head-On	38	8	4910	8
3301529	3303124	+	pucR	BSUA_03460	Head-On	38	2	3328	2
3436301	3436834	+	yvaV	BSUA_03602	Head-On	38	4	2060	4
3472308	3473117	+	rsbQ	BSUA_03638	Head-On	38	7	5293	7
3737818	3738201	+	ywnC	BSUA_03895	Head-On	38	6	2133	6
3834204	3834980	+	rsfA	BSUA_03998	Head-On	38	4	3431	4
3873730	3874545	+	pdxK	BSUA_04038	Head-On	38	4	3345	4
3943822	3945195	+	yxlA	BSUA_04110	Head-On	38	3	4452	3
4020363	4021727	+	hutM	BSUA_04181	Head-On	38	3	4241	3
4113022	4114119	+	rapG	BSUA_04277	Head-On	38	2	2038	2
4139873	4140355	+	cotF	BSUA_04305	Head-On	38	5	2313	5
4154219	4154662	+	yybD	BSUA_04322	Head-On	38	7	2965	7
116600	117256	+	sigH	BSUA_00126	Co-directional	38	3	2131	3
157421	158479	+	salA	BSUA_00183	Co-directional	38	6	6290	6
211437	211739	+	ybzH	BSUA_00237	Co-directional	38	3	765	3
225072	226256	+	ybdO	BSUA_00253	Co-directional	38	2	2070	2
266727	267671	+	glnL	BSUA_00293	Co-directional	38	2	2260	2
302305	303804	+	ycdC	BSUA_00329	Co-directional	38	1	1418	1
312167	312766	+	yceC	BSUA_00338	Co-directional	38	7	4206	7
376963	387726	+	srfAA	BSUA_00398	Co-directional	38	1	14292	1
444456	445319	+	glcU	BSUA_00443	Co-directional	38	3	2566	3
451613	452734	+	mtlD	BSUA_00451	Co-directional	38	4	4973	4
483712	484977	+	dctP	BSUA_00489	Co-directional	38	3	3173	3
487373	488140	+	ydbK	BSUA_00492	Co-directional	38	4	3021	4
599419	600093	+	ydhC	BSUA_00628	Co-directional	38	5	3432	5
670510	671382	+	yeaB	BSUA_00701	Co-directional	38	4	3200	4
685149	685874	+	purC	BSUA_00714	Co-directional	38	8	5547	8
692142	693680	+	purH	BSUA_00721	Co-directional	38	3	4236	3
745210	746493	+	yesO	BSUA_00770	Co-directional	38	2	2772	2
755711	757528	+	yesX	BSUA_00779	Co-directional	38	3	5853	3
849882	850673	+	yfkD	BSUA_00868	Co-directional	38	3	2733	3
922897	924639	+	ygaD	BSUA_00943	Co-directional	38	3	5177	3
939443	941215	+	thiC	BSUA_00973	Co-directional	38	4	7374	4
965152	965850	+	yhcG	BSUA_01003	Co-directional	38	3	2307	3
1008413	1009768	+	yhdH	BSUA_01042	Co-directional	38	4	4929	4
1070798	1071730	+	hemH	BSUA_01110	Co-directional	38	4	3374	4
1127125	1128300	+	sbcD	BSUA_01161	Co-directional	38	2	1998	2
1156881	1157639	+	yitD	BSUA_01192	Co-directional	38	3	2140	3
1220157	1220525	+	yjbL	BSUA_01261	Co-directional	38	4	1276	3
1243154	1244326	+	metC	BSUA_01291	Co-directional	38	1	1339	1
1272089	1272649	+	yjgD	BSUA_01325	Co-directional	38	6	3616	6
1272846	1273487	+	yjhA	BSUA_01326	Co-directional	38	7	4733	7
1292350	1293351	+	exuR	BSUA_01346	Co-directional	38	2	2250	2
1393463	1394128	+	ykoX	BSUA_01461	Co-directional	38	4	2731	4
1442935	1443201	+	ptsH	BSUA_01515	Co-directional	38	7	1784	7
1473304	1474428	+	dapL	BSUA_01546	Co-directional	38	3	3806	3
1556316	1557341	+	ylbL	BSUA_01634	Co-directional	38	4	4314	4
1569881	1571365	+	murE	BSUA_01648	Co-directional	38	6	9069	6
1571477	1572451	+	mraY	BSUA_01649	Co-directional	38	5	5283	5
1582834	1587135	+	bpr	BSUA_01660	Co-directional	38	2	9926	2
1649261	1650010	+	rnc	BSUA_01724	Co-directional	38	6	4680	6
1696366	1698384	+	cheA	BSUA_01775	Co-directional	38	4	7380	4
1710633	1714997	+	polC	BSUA_01790	Co-directional	38	4	17736	4
1731918	1732790	+	dapA	BSUA_01809	Co-directional	38	4	3072	4
1791489	1805087	+	pksL	BSUA_01850	Co-directional	38	2	28348	2
1918998	1921418	+	parC	BSUA_01947	Co-directional	38	4	8765	4
1922475	1923872	+	alsT	BSUA_01950	Co-directional	38	9	12413	9
1992189	1992494	+	yoxC	BSUA_01990	Co-directional	38	7	2097	7
2239704	2240117	-	bdbA	BSUA_02309	Co-directional	38	4	1668	4
2307349	2309598	-	yprA	BSUA_02389	Co-directional	38	2	5104	2
2350780	2351868	-	aroB	BSUA_02437	Co-directional	38	3	3091	3
2361919	2362956	-	gpsA	BSUA_02450	Co-directional	38	4	4215	4
2471856	2472848	-	bkdAA	BSUA_02579	Co-directional	38	4	4119	4
2510455	2510736	-	yqhV	BSUA_02619	Co-directional	38	5	1482	5
2525847	2526632	-	tasA	BSUA_02637	Co-directional	38	7	5555	7
2693453	2694418	-	yrdR	BSUA_02842	Co-directional	38	2	1456	2
2753291	2753659	-	yrhF	BSUA_02903	Co-directional	38	6	2239	6
2853232	2855556	-	lonA	BSUA_03007	Co-directional	38	3	6087	3
2864904	2866460	-	leuA	BSUA_03015	Co-directional	38	3	4698	3
2879101	2880861	-	sdhA	BSUA_03032	Co-directional	38	5	8203	5
2893283	2893687	-	yshE	BSUA_03045	Co-directional	38	4	1655	4
2921819	2922790	-	abnA	BSUA_03069	Co-directional	38	5	4431	5
2925381	2925581	-	rpmI	BSUA_03074	Co-directional	38	11	2248	11
3066110	3067456	-	bioK	BSUA_03212	Co-directional	38	3	3382	3
3110262	3110735	-	luxS	BSUA_03257	Co-directional	38	2	1171	2
3228620	3228787	-	comX	BSUA_03389	Co-directional	38	9	1508	9
3228775	3229758	-	comQ	BSUA_03390	Co-directional	38	5	4621	5
3272111	3272431	-	yuiB	BSUA_03426	Co-directional	38	4	1444	5
3283530	3285503	-	yuxL	BSUA_03441	Co-directional	38	4	7969	4
3298684	3299532	-	yunF	BSUA_03457	Co-directional	38	6	5132	6
3342792	3345161	-	fadN	BSUA_03505	Co-directional	38	3	7219	3
3434202	3434855	-	opuBB	BSUA_03600	Co-directional	38	5	3109	5
3446873	3448690	-	yvbJ	BSUA_03616	Co-directional	38	3	5427	3
3530551	3531501	-	mdxR	BSUA_03692	Co-directional	38	4	3799	4
3570807	3574676	-	yvnB	BSUA_03734	Co-directional	38	2	6795	2
3597588	3598274	-	ftsE	BSUA_03756	Co-directional	38	9	6332	9
3604917	3605258	-	fliT	BSUA_03763	Co-directional	38	6	2166	6
3607754	3608668	-	hag	BSUA_03767	Co-directional	38	4	3334	4
3609031	3609462	-	fliW	BSUA_03769	Co-directional	38	3	1227	3
3682395	3684110	-	alsS	BSUA_03834	Co-directional	38	1	1024	1
3687506	3688648	-	cotB	BSUA_03838	Co-directional	38	4	4227	4
3691901	3693478	-	ywrD	BSUA_03843	Co-directional	38	3	4771	3
3700464	3700886	-	ywqH	BSUA_03854	Co-directional	38	2	1023	2
3742872	3743060	-	csbD	BSUA_03902	Co-directional	38	11	2005	11
3772145	3773104	-	ywkB	BSUA_03939	Co-directional	38	3	2768	3
3782317	3782691	-	spo0F	BSUA_03948	Co-directional	38	3	1098	3
3785309	3785830	-	rpoE	BSUA_03951	Co-directional	38	8	4181	8
3860508	3861629	-	spsE	BSUA_04023	Co-directional	38	3	3581	3
3871143	3871949	-	ywdF	BSUA_04034	Co-directional	38	4	3484	4
3879778	3880080	-	ywcI	BSUA_04044	Co-directional	38	4	1293	4
3903470	3904138	-	thiE	BSUA_04067	Co-directional	38	5	3577	5
3937040	3937630	-	aag	BSUA_04101	Co-directional	38	3	1710	3
3980565	3980855	-	yxiS	BSUA_04144	Co-directional	38	5	1509	5
3993739	3994068	-	yxiH	BSUA_04159	Co-directional	38	7	2344	7
4033069	4033566	-	yxeL	BSUA_04193	Co-directional	38	6	2770	6
4160444	4161820	-	tetB	BSUA_04331	Co-directional	38	4	5286	4
404453	405010	-	ycxB	BSUA_00403	Head-On	37	4	2175	4
1531940	1532146	-	ylaI	BSUA_01608	Head-On	37	4	845	4
2254435	2255253	+	yokD	BSUA_02327	Head-On	37	4	2966	4
2429758	2430108	+	ansR	BSUA_02531	Head-On	37	11	3881	11
3305929	3307413	+	pucL	BSUA_03463	Head-On	37	3	4611	3
3839363	3840127	+	hemQ	BSUA_04003	Head-On	37	4	3355	4
688989	690419	+	purF	BSUA_00718	Co-directional	37	3	3883	3
1626402	1627622	+	coaBC	BSUA_01701	Co-directional	37	4	5037	4
1708881	1710575	+	proS	BSUA_01789	Co-directional	37	6	9902	6
2373752	2374726	-	ypdA	BSUA_02464	Co-directional	37	2	2144	2
2495637	2496482	-	yqxC	BSUA_02601	Co-directional	37	3	2735	3
2507092	2508291	-	spoIIIAE	BSUA_02614	Co-directional	37	3	3245	3
2556801	2558093	-	yqgE	BSUA_02678	Co-directional	37	2	3020	2
3029615	3031315	-	malS	BSUA_03179	Co-directional	37	2	3357	2
3282727	3283050	-	yuzD	BSUA_03439	Co-directional	37	6	1882	6
3460741	3461619	-	yvbU	BSUA_03627	Co-directional	37	3	2835	3
3883065	3884066	-	ywcH	BSUA_04046	Co-directional	37	4	3847	4
512720	512801	+	trnS-Leu1	BSUA_00528	Co-directional	37	17	1360	17
188416	189741	-	amiE	BSUA_00211	Head-On	36	4	5122	4
193578	194033	-	ybbK	BSUA_00216	Head-On	36	5	2071	5
238172	238456	-	ybfE	BSUA_00266	Head-On	36	10	2808	10
239652	241850	-	ybfG	BSUA_00268	Head-On	36	2	3408	2
405064	406002	-	ycxC	BSUA_00404	Head-On	36	3	2780	3
529712	530512	-	yddK	BSUA_00551	Head-On	36	6	4798	6
786865	788094	-	yfnC	BSUA_00806	Head-On	36	4	4652	4
838662	843050	-	yfkN	BSUA_00858	Head-On	36	2	8991	2
899672	900154	-	yfiV	BSUA_00916	Head-On	36	4	1962	4
949744	950217	-	ygaO	BSUA_00983	Head-On	36	4	1888	4
1034359	1035720	-	yheD	BSUA_01072	Head-On	36	3	3982	3
1115727	1116932	-	yhjO	BSUA_01155	Head-On	36	3	3989	3
1188279	1188464	-	yjzD	BSUA_01226	Head-On	36	9	1652	9
1263062	1264024	-	ctaO	BSUA_01316	Head-On	36	4	4226	4
1304880	1305221	-	xre	BSUA_01360	Head-On	36	9	3090	9
1401489	1402511	-	ykrP	BSUA_01471	Head-On	36	4	3642	4
1509746	1510300	-	defB	BSUA_01583	Head-On	36	3	1828	3
1510410	1510568	-	ykzV	BSUA_01584	Head-On	36	8	1306	8
2217915	2218916	+	yomM	BSUA_02291	Head-On	36	2	2033	2
2467422	2468591	+	bmr	BSUA_02575	Head-On	36	3	3755	3
2746122	2746412	+	yrhK	BSUA_02897	Head-On	36	6	1690	6
2907360	2908694	+	glcF	BSUA_03057	Head-On	36	3	4042	3
3303269	3304618	+	pucJ	BSUA_03461	Head-On	36	5	7343	5
3356332	3356793	+	mrgA	BSUA_03522	Head-On	36	5	2289	5
3359165	3360520	+	cssS	BSUA_03525	Head-On	36	3	4226	3
3782857	3783378	+	ywjG	BSUA_03949	Head-On	36	8	4299	8
3809090	3810436	+	albA	BSUA_03972	Head-On	36	3	3578	3
3919156	3919671	+	ywaE	BSUA_04083	Head-On	36	6	3262	6
3965924	3967144	+	yxjM	BSUA_04129	Head-On	36	3	3539	3
3972112	3973248	+	yxjG	BSUA_04136	Head-On	36	2	2758	2
3987447	3988730	+	yxiO	BSUA_04150	Head-On	36	3	4261	3
4016336	4017994	+	hutU	BSUA_04178	Head-On	36	2	3643	2
4157223	4157828	+	yyaS	BSUA_04327	Head-On	36	4	2367	4
64099	64635	+	spoVT	BSUA_00067	Co-directional	36	3	1538	3
67877	68137	+	yabO	BSUA_00070	Co-directional	36	10	2586	10
86946	87449	+	folK	BSUA_00092	Co-directional	36	3	1718	3
198505	199851	+	glmM	BSUA_00226	Co-directional	36	5	6921	5
297178	298338	+	natB	BSUA_00325	Co-directional	36	2	2784	2
298474	299406	+	yccK	BSUA_00326	Co-directional	36	2	2234	2
335337	336098	+	ycgG	BSUA_00359	Co-directional	36	4	3194	4
341500	342474	+	ycgK	BSUA_00366	Co-directional	36	3	3045	3
398527	402354	+	srfAC	BSUA_00400	Co-directional	36	1	5149	1
417988	419742	+	yclG	BSUA_00418	Co-directional	36	2	3992	2
427245	428663	+	yclK	BSUA_00426	Co-directional	36	2	2350	2
452831	453889	+	ycsA	BSUA_00452	Co-directional	36	2	1662	2
496829	498310	+	ydbT	BSUA_00503	Co-directional	36	2	2845	2
504565	505572	+	rsbU	BSUA_00513	Co-directional	36	2	2214	2
519926	520216	+	ydcT	BSUA_00540	Co-directional	36	5	1547	5
558237	559109	+	ydeO	BSUA_00582	Co-directional	36	4	3779	4
569415	570095	+	ydfF	BSUA_00594	Co-directional	36	4	2473	4
572507	573148	+	ydfI	BSUA_00598	Co-directional	36	4	2472	4
656567	657331	+	ydjH	BSUA_00687	Co-directional	36	4	3174	4
712280	712570	+	gatC	BSUA_00738	Co-directional	36	11	3285	11
735960	736679	+	yeeI	BSUA_00757	Co-directional	36	5	3900	5
742267	744000	+	yesM	BSUA_00768	Co-directional	36	2	3231	2
827801	828193	+	yflB	BSUA_00848	Co-directional	36	7	2740	7
833915	835327	+	treP	BSUA_00854	Co-directional	36	6	7780	6
864597	865793	+	acoC	BSUA_00883	Co-directional	36	2	2712	2
875763	877346	+	malP	BSUA_00895	Co-directional	36	3	4009	3
938438	939133	+	ygaJ	BSUA_00972	Co-directional	36	7	4859	7
947575	948705	+	ssuD	BSUA_00980	Co-directional	36	4	4837	4
1053659	1053871	+	yhaL	BSUA_01090	Co-directional	36	4	828	4
1071745	1073157	+	hemY	BSUA_01111	Co-directional	36	3	4376	3
1190177	1191130	+	med	BSUA_01229	Co-directional	36	5	4993	5
1236651	1236800	+	yjcZ	BSUA_01283	Co-directional	36	3	467	3
1258240	1259187	+	manA	BSUA_01309	Co-directional	36	4	3947	4
1309441	1310742	+	xtmB	BSUA_01369	Co-directional	36	4	5522	4
1349457	1350398	+	ykfA	BSUA_01414	Co-directional	36	3	2503	3
1476426	1476872	+	ykuV	BSUA_01550	Co-directional	36	6	2500	6
1477338	1477913	+	rok	BSUA_01551	Co-directional	36	3	1444	3
1480743	1482035	+	moeA	BSUA_01555	Co-directional	36	3	3619	3
1485209	1487023	+	yknV	BSUA_01560	Co-directional	36	4	7629	4
1489656	1490849	+	yknZ	BSUA_01564	Co-directional	36	4	4429	4
1520607	1520852	+	ykzI	BSUA_01595	Co-directional	36	6	1472	6
1549885	1550970	+	ylbC	BSUA_01625	Co-directional	36	4	4242	4
1552496	1552747	+	ylbG	BSUA_01629	Co-directional	36	6	1566	6
1553070	1553624	+	ylbH	BSUA_01630	Co-directional	36	5	2698	5
1575091	1576182	+	murG	BSUA_01652	Co-directional	36	3	3244	3
1607287	1610502	+	pyrAB	BSUA_01682	Co-directional	36	3	8126	3
1707586	1708848	+	rseP	BSUA_01788	Co-directional	36	6	7394	6
1722934	1725051	+	pnpA	BSUA_01801	Co-directional	36	6	12455	6
1759295	1761871	+	mutS	BSUA_01835	Co-directional	36	3	7405	3
1875458	1876795	+	xylA	BSUA_01892	Co-directional	36	3	4440	3
1903411	1905414	+	tkt	BSUA_01925	Co-directional	36	5	9075	5
2065667	2066530	-	yocH	BSUA_02067	Co-directional	36	5	4726	5
2162729	2163553	-	yoqZ	BSUA_02203	Co-directional	36	3	2287	3
2342019	2343134	-	tyrA	BSUA_02428	Co-directional	36	5	5263	5
2347649	2348665	-	trpD	BSUA_02434	Co-directional	36	2	2419	2
2354122	2354568	-	ndk	BSUA_02440	Co-directional	36	9	3926	9
2405084	2405638	-	sipS	BSUA_02500	Co-directional	36	9	5090	9
2553481	2554383	-	pstS	BSUA_02676	Co-directional	36	5	4403	5
2652354	2653754	-	yqbK	BSUA_02785	Co-directional	36	3	4309	3
2675916	2677214	-	yrkQ	BSUA_02821	Co-directional	36	4	4847	4
2716929	2718245	-	yraO	BSUA_02867	Co-directional	36	3	4157	3
2781473	2782123	-	yrrB	BSUA_02933	Co-directional	36	4	2485	4
2945948	2948590	-	polA	BSUA_03097	Co-directional	36	1	3710	1
3002495	3004183	-	ezrA	BSUA_03151	Co-directional	36	6	9447	6
3009369	3010637	-	tyrS	BSUA_03158	Co-directional	36	6	8056	6
3090743	3091621	-	ytrB	BSUA_03234	Co-directional	36	4	3389	4
3119005	3120120	-	menC	BSUA_03268	Co-directional	36	2	2074	2
3167402	3168232	-	uppP	BSUA_03330	Co-directional	36	4	3160	4
3181047	3183035	-	tlpA	BSUA_03340	Co-directional	36	3	5624	3
3293091	3293987	-	lipA	BSUA_03451	Co-directional	36	5	4140	5
3297845	3298666	-	yunE	BSUA_03456	Co-directional	36	4	2987	4
3309030	3311267	-	pucD	BSUA_03467	Co-directional	36	4	8127	4
3332762	3333547	-	sufC	BSUA_03491	Co-directional	36	5	3563	5
3335372	3336040	-	metP	BSUA_03495	Co-directional	36	4	2985	4
3338890	3339273	-	yusH	BSUA_03501	Co-directional	36	3	1272	3
3356837	3358213	-	htrB	BSUA_03523	Co-directional	36	3	3569	3
3367189	3367824	-	liaR	BSUA_03533	Co-directional	36	4	2678	4
3368881	3369606	-	liaF	BSUA_03535	Co-directional	36	2	1560	2
3429049	3429291	-	yvzC	BSUA_03593	Co-directional	36	8	1892	8
3439821	3440093	-	sdpR	BSUA_03607	Co-directional	36	6	1520	6
3449322	3450614	-	eno	BSUA_03618	Co-directional	36	4	5374	4
3456839	3458233	-	araE	BSUA_03624	Co-directional	36	3	4699	3
3462677	3464020	-	yvbW	BSUA_03629	Co-directional	36	3	3498	3
3505600	3505911	-	yveG	BSUA_03669	Co-directional	36	8	2466	8
3514946	3515458	-	yvdQ	BSUA_03679	Co-directional	36	3	1712	3
3607192	3607521	-	yvyC	BSUA_03766	Co-directional	36	9	2835	9
3670588	3671730	-	capA	BSUA_03821	Co-directional	36	4	4519	4
3725047	3726519	-	pucI	BSUA_03881	Co-directional	36	2	3007	2
3749490	3750521	-	spoIID	BSUA_03910	Co-directional	36	3	3173	3
3768985	3769851	-	prmC	BSUA_03935	Co-directional	36	4	3356	4
3911069	3912403	-	ywbA	BSUA_04077	Co-directional	36	3	3408	3
3918292	3919005	-	ywaF	BSUA_04082	Co-directional	36	2	1508	2
3942761	3943081	-	yxlC	BSUA_04108	Co-directional	36	6	1898	6
4039369	4039767	-	yxeC	BSUA_04202	Co-directional	36	3	1228	3
3145367	3145443	-	trnB-Met2	BSUA_03297	Co-directional	36	19	1476	19
1013125	1013616	-	sigM	BSUA_01047	Head-On	35	6	2815	6
426572	427255	+	yclJ	BSUA_00425	Co-directional	35	2	1149	2
862550	863551	+	acoA	BSUA_00881	Co-directional	35	3	3197	3
1414578	1415009	+	eag	BSUA_01485	Co-directional	35	5	2100	5
1647118	1648071	+	fabD	BSUA_01721	Co-directional	35	10	9249	10
2585048	2587180	-	yqfF	BSUA_02710	Co-directional	35	4	8778	4
3163601	3164635	-	lytG	BSUA_03326	Co-directional	35	3	2766	3
3204579	3205196	-	kapD	BSUA_03365	Co-directional	35	5	3134	5
262740	264176	-	glnT	BSUA_00290	Head-On	34	2	3270	2
299446	300510	-	ycdA	BSUA_00327	Head-On	34	2	2058	2
358299	360431	-	nasC	BSUA_00380	Head-On	34	2	4133	2
568702	569325	-	ydfE	BSUA_00593	Head-On	34	4	2391	4
628076	630004	-	ydiF	BSUA_00661	Head-On	34	3	4897	3
664455	664613	-	ydzJ	BSUA_00694	Head-On	34	16	2457	16
729809	730114	-	yeeD	BSUA_00750	Head-On	34	5	1640	5
801358	802377	-	yfmJ	BSUA_00819	Head-On	34	2	2485	2
1055590	1056108	-	yhaJ	BSUA_01093	Head-On	34	5	2649	5
1076318	1077295	-	fabHB	BSUA_01114	Head-On	34	3	2505	3
1174038	1174850	-	yitU	BSUA_01212	Head-On	34	3	2284	3
1382526	1383647	-	ykoN	BSUA_01453	Head-On	34	2	2160	2
1384318	1385130	-	ykoQ	BSUA_01455	Head-On	34	4	2923	4
1988501	1989616	-	proJ	BSUA_01986	Head-On	34	4	3915	4
2220657	2221103	+	yomK	BSUA_02295	Head-On	34	5	2383	5
2236257	2237360	+	blyA	BSUA_02304	Head-On	34	3	3528	3
2237448	2237660	+	bhlA	BSUA_02305	Head-On	34	9	1860	9
2534360	2535679	+	yqhB	BSUA_02651	Head-On	34	3	3610	3
2563570	2564151	+	yqfW	BSUA_02686	Head-On	34	3	1966	3
2698603	2699493	+	gltR	BSUA_02847	Head-On	34	3	2567	3
3001063	3002400	+	braB	BSUA_03150	Head-On	34	5	7059	5
3249761	3250990	+	adeR	BSUA_03410	Head-On	34	4	4846	4
3355400	3356242	+	yusZ	BSUA_03521	Head-On	34	2	2091	2
3364966	3366063	+	gerAB	BSUA_03531	Head-On	34	3	3527	3
3444033	3444590	+	yvbF	BSUA_03612	Head-On	34	2	953	2
3473153	3474364	+	rsbP	BSUA_03639	Head-On	34	5	5457	5
3514590	3514910	+	yvdR	BSUA_03678	Head-On	34	4	1104	3
3919923	3921161	+	tyrZ	BSUA_04084	Head-On	34	2	2496	2
3921317	3922684	+	ywaD	BSUA_04085	Head-On	34	1	1788	1
4073928	4075127	+	yxaM	BSUA_04235	Head-On	34	2	2756	2
68216	68518	+	yabP	BSUA_00071	Co-directional	34	8	2271	8
210232	210522	+	ybcH	BSUA_00235	Co-directional	34	4	1212	4
290923	292050	+	ansZ	BSUA_00318	Co-directional	34	2	2335	2
304438	305559	+	rapJ	BSUA_00331	Co-directional	34	2	1722	2
362933	364138	+	nasA	BSUA_00382	Co-directional	34	3	4091	3
365166	365750	+	yciB	BSUA_00384	Co-directional	34	3	1820	3
369232	369687	+	yckC	BSUA_00389	Co-directional	34	5	2204	5
413152	414573	+	ubiD	BSUA_00413	Co-directional	34	1	1816	1
473798	474220	+	ydaG	BSUA_00475	Co-directional	34	2	1041	2
610170	610481	+	gmuB	BSUA_00639	Co-directional	34	5	1451	5
763077	764585	+	lplA	BSUA_00783	Co-directional	34	5	7480	5
792116	792970	+	yfmS	BSUA_00810	Co-directional	34	4	3204	4
837960	838625	+	hypO	BSUA_00857	Co-directional	34	5	3239	5
856950	858350	+	yfjO	BSUA_00876	Co-directional	34	3	3735	3
883628	885076	+	yfiG	BSUA_00901	Co-directional	34	1	1826	1
904022	905023	+	yfiZ	BSUA_00919	Co-directional	34	1	769	1
905020	906051	+	yfhA	BSUA_00920	Co-directional	34	4	3849	4
1119868	1123368	+	addB	BSUA_01159	Co-directional	34	2	8230	2
1211245	1211640	+	spxA	BSUA_01250	Co-directional	34	7	2621	7
1261234	1261713	+	yjdI	BSUA_01313	Co-directional	34	4	1758	4
1264679	1266079	+	pdaC	BSUA_01318	Co-directional	34	3	4656	3
1336631	1337581	+	mhqA	BSUA_01402	Co-directional	34	4	3440	4
1356343	1357542	+	hmp	BSUA_01421	Co-directional	34	3	3956	3
1379564	1380919	+	mgtE	BSUA_01448	Co-directional	34	5	6900	5
1398548	1399444	+	htpX	BSUA_01467	Co-directional	34	4	3596	4
1438615	1439580	+	ykvZ	BSUA_01512	Co-directional	34	3	2735	3
1555532	1556314	+	ylbK	BSUA_01633	Co-directional	34	4	3012	4
1578875	1579468	+	ylxX	BSUA_01656	Co-directional	34	8	4960	8
1650111	1653671	+	smc	BSUA_01725	Co-directional	34	4	12806	4
1657810	1658196	+	ylqD	BSUA_01732	Co-directional	34	6	2283	6
1715832	1716947	+	nusA	BSUA_01792	Co-directional	34	7	7406	7
1765456	1766073	+	pksA	BSUA_01839	Co-directional	34	7	4317	7
1852519	1854621	+	nrdE	BSUA_01869	Co-directional	34	5	10049	5
1930252	1931145	+	yngB	BSUA_01956	Co-directional	34	2	2025	2
2038192	2041797	-	yobI	BSUA_02043	Co-directional	34	2	8953	2
2148364	2152281	-	yorL	BSUA_02191	Co-directional	34	2	6846	2
2174473	2174751	-	yopY	BSUA_02229	Co-directional	34	4	1021	4
2329846	2330979	-	bshA	BSUA_02413	Co-directional	34	3	3347	3
2459579	2461108	-	yqjD	BSUA_02565	Co-directional	34	3	4410	3
2498555	2499445	-	ispA	BSUA_02603	Co-directional	34	5	4273	5
2510881	2511438	-	efp	BSUA_02620	Co-directional	34	4	2027	4
2539003	2540058	-	yqgU	BSUA_02659	Co-directional	34	4	3760	4
2547174	2547323	-	rpmGA	BSUA_02667	Co-directional	34	14	2127	14
2608862	2609905	-	holA	BSUA_02733	Co-directional	34	4	3693	4
2618256	2619356	-	yqeH	BSUA_02745	Co-directional	34	6	6501	6
2630083	2630400	-	arsR	BSUA_02759	Co-directional	34	4	1202	4
2651908	2652351	-	yqbM	BSUA_02784	Co-directional	34	1	597	1
2762452	2764206	-	pbpI	BSUA_02913	Co-directional	34	3	5687	3
2766913	2767842	-	yrrN	BSUA_02917	Co-directional	34	6	5391	6
2770589	2770855	-	yrzL	BSUA_02922	Co-directional	34	6	1463	6
2782179	2783294	-	trmU	BSUA_02934	Co-directional	34	6	6162	6
2783325	2784464	-	yrvO	BSUA_02935	Co-directional	34	4	4330	4
2855737	2857395	-	lonB	BSUA_03008	Co-directional	34	2	3744	2
2873920	2874657	-	rph	BSUA_03025	Co-directional	34	3	2092	3
2883882	2885654	-	uvrC	BSUA_03037	Co-directional	34	4	7019	4
3031397	3032242	-	ytnP	BSUA_03180	Co-directional	34	3	2428	3
3068432	3069331	-	ytaP	BSUA_03214	Co-directional	34	4	3278	4
3097017	3098408	-	ytnA	BSUA_03243	Co-directional	34	5	6640	5
3108435	3108839	-	ytkC	BSUA_03253	Co-directional	34	3	1208	3
3117034	3117786	-	mntB	BSUA_03266	Co-directional	34	6	4364	6
3117805	3118725	-	mntA	BSUA_03267	Co-directional	34	6	5367	6
3209189	3209746	-	yufK	BSUA_03370	Co-directional	34	2	1085	2
3238967	3239431	-	yueC	BSUA_03404	Co-directional	34	7	3198	7
3266340	3266936	-	yuiH	BSUA_03420	Co-directional	34	4	2174	4
3337836	3338156	-	yusE	BSUA_03498	Co-directional	34	4	1394	4
3367802	3368884	-	liaS	BSUA_03534	Co-directional	34	3	3353	3
3379381	3381123	-	yvrG	BSUA_03546	Co-directional	34	3	5030	3
3421460	3421819	-	yvaE	BSUA_03585	Co-directional	34	3	1036	3
3442627	3443769	-	opuCA	BSUA_03611	Co-directional	34	2	2809	2
3454465	3455472	-	gapA	BSUA_03622	Co-directional	34	5	5284	5
3468643	3469245	-	yvfU	BSUA_03634	Co-directional	34	3	1606	3
3470381	3471118	-	yvfS	BSUA_03636	Co-directional	34	4	2815	4
3475787	3477847	-	ganA	BSUA_03641	Co-directional	34	2	4763	2
3487829	3488995	-	epsN	BSUA_03651	Co-directional	34	3	2972	3
3489000	3489650	-	epsM	BSUA_03652	Co-directional	34	3	1786	3
3524246	3525136	-	yvdJ	BSUA_03687	Co-directional	34	2	1895	2
3527320	3528573	-	mdxE	BSUA_03690	Co-directional	34	4	5085	4
3598895	3599740	-	yvjA	BSUA_03758	Co-directional	34	5	3981	5
3614578	3614874	-	comFB	BSUA_03777	Co-directional	34	2	480	2
3672213	3673394	-	pgsB	BSUA_03823	Co-directional	34	3	3500	3
3716499	3716969	-	fabZ	BSUA_03871	Co-directional	34	3	1184	3
3781279	3782136	-	fbaA	BSUA_03947	Co-directional	34	4	3057	4
3842254	3843438	-	bacE	BSUA_04006	Co-directional	34	2	1864	2
3845636	3846343	-	bacB	BSUA_04009	Co-directional	34	5	3508	5
3868572	3868889	-	ywdI	BSUA_04031	Co-directional	34	5	1524	5
3878908	3879738	-	sacT	BSUA_04043	Co-directional	34	4	3045	4
3904135	3904953	-	thiM	BSUA_04068	Co-directional	34	3	2287	3
3908586	3909776	-	ywbD	BSUA_04074	Co-directional	34	2	2489	2
3910315	3910992	-	ywbB	BSUA_04076	Co-directional	34	3	2277	3
3991767	3991898	-	yxzJ	BSUA_04154	Co-directional	34	12	1563	12
4028298	4029635	-	yxeQ	BSUA_04188	Co-directional	34	2	2224	2
4037298	4037855	-	yxeG	BSUA_04198	Co-directional	34	3	1740	3
935336	935407	+	trnD-Glu	BSUA_00955	Co-directional	34	14	1005	14
238652	239563	-	ybfF	BSUA_00267	Head-On	33	2	1450	2
1096168	1097466	-	hemAT	BSUA_01135	Head-On	33	3	3914	3
1519786	1520424	-	yktB	BSUA_01594	Head-On	33	7	4463	7
3205527	3206585	+	yuxJ	BSUA_03367	Head-On	33	6	5929	6
4114120	4114236	+	phrG	BSUA_04278	Head-On	33	8	920	8
1023642	1024385	+	srtN	BSUA_01060	Co-directional	33	5	4006	5
1572452	1573807	+	murD	BSUA_01650	Co-directional	33	5	7019	5
1739199	1740407	+	ymfD	BSUA_01815	Co-directional	33	2	2317	2
2495090	2495539	-	ahrC	BSUA_02600	Co-directional	33	6	2713	6
2588218	2589414	-	yqfD	BSUA_02712	Co-directional	33	3	3217	3
2819814	2820683	-	nadC	BSUA_02972	Co-directional	33	4	3240	4
3320686	3321588	-	frlM	BSUA_03477	Co-directional	33	3	2569	3
3389989	3391035	-	fhuB	BSUA_03558	Co-directional	33	3	3662	4
159779	160543	-	ybaN	BSUA_00186	Head-On	32	3	2477	3
185202	186446	-	ybbC	BSUA_00209	Head-On	32	4	4638	4
186460	188388	-	nagZ	BSUA_00210	Head-On	32	2	4681	2
303812	304315	-	cwlK	BSUA_00330	Head-On	32	3	1676	3
336100	337440	-	ycgH	BSUA_00360	Head-On	32	1	1879	1
350866	351750	-	ycgR	BSUA_00374	Head-On	32	2	2158	2
367301	367981	-	yckA	BSUA_00387	Head-On	32	5	3222	5
372767	374488	-	tlpC	BSUA_00394	Head-On	32	2	2921	2
583422	583652	-	ydzR	BSUA_00610	Head-On	32	3	617	3
583776	584453	-	ydfR	BSUA_00611	Head-On	32	3	1940	3
665095	665910	-	ydjP	BSUA_00696	Head-On	32	2	1750	2
730627	731097	-	yezG	BSUA_00752	Head-On	32	3	1504	3
806451	807251	-	yfmF	BSUA_00823	Head-On	32	6	5183	6
1155303	1156013	-	yitB	BSUA_01190	Head-On	32	3	2457	3
1211683	1212339	-	yjbE	BSUA_01251	Head-On	32	3	1876	3
1218711	1219445	-	cwlQ	BSUA_01259	Head-On	32	4	3174	4
1235179	1235565	-	cotV	BSUA_01280	Head-On	32	3	1194	3
1304121	1304717	-	xkdA	BSUA_01359	Head-On	32	4	2425	4
1460620	1461480	-	ykuE	BSUA_01531	Head-On	32	2	1927	2
1495474	1495743	-	ykoA	BSUA_01569	Head-On	32	5	1422	5
1500125	1501144	-	mreBH	BSUA_01574	Head-On	32	3	3125	3
1522321	1523235	-	yktD	BSUA_01598	Head-On	32	3	2902	3
1844934	1846262	-	aprX	BSUA_01857	Head-On	32	2	3155	2
2100581	2101189	+	yodC	BSUA_02103	Head-On	32	3	1829	3
2214024	2214533	+	youA	BSUA_02283	Head-On	32	3	1443	3
2229600	2232227	+	yomG	BSUA_02299	Head-On	32	3	7521	3
2466428	2467321	+	bmrU	BSUA_02574	Head-On	32	6	5080	6
2489176	2490324	+	yqiG	BSUA_02595	Head-On	32	4	4454	4
2689739	2690941	+	blt	BSUA_02838	Head-On	32	4	5129	4
2744084	2745988	+	oatA	BSUA_02896	Head-On	32	4	6806	4
3161856	3163193	+	ktrB	BSUA_03324	Head-On	32	3	3565	3
3201545	3202708	+	patB	BSUA_03362	Head-On	32	3	3454	3
3514255	3514590	+	yvdS	BSUA_03677	Head-On	32	4	1314	4
3568123	3569313	+	nagA	BSUA_03731	Head-On	32	2	2254	2
3790630	3791592	+	ywjD	BSUA_03955	Head-On	32	3	2718	3
3812595	3813779	+	albE	BSUA_03976	Head-On	32	1	966	1
4019265	4020224	+	hutG	BSUA_04180	Head-On	32	3	3359	4
4058370	4059302	+	iolS	BSUA_04220	Head-On	32	5	4819	5
86587	86949	+	folB	BSUA_00091	Co-directional	32	6	2066	6
194857	195420	+	sigW	BSUA_00222	Co-directional	32	5	2676	5
203737	204372	+	adaA	BSUA_00230	Co-directional	32	1	614	1
222979	223242	+	ybzI	BSUA_00250	Co-directional	32	5	1422	5
235633	235881	+	ybeF	BSUA_00263	Co-directional	32	3	724	3
248757	249548	+	psd	BSUA_00277	Co-directional	32	3	2169	3
249987	251327	+	ybfO	BSUA_00279	Co-directional	32	2	3311	2
275846	276766	+	ycbJ	BSUA_00300	Co-directional	32	2	1916	2
280094	281017	+	ycbN	BSUA_00305	Co-directional	32	2	1840	2
323127	324008	+	opuAC	BSUA_00349	Co-directional	32	3	2245	3
387739	398490	+	srfAB	BSUA_00399	Co-directional	32	1	15066	1
454024	454587	+	sipU	BSUA_00453	Co-directional	32	2	926	2
502957	503778	+	rsbRA	BSUA_00510	Co-directional	32	4	2995	4
509289	511448	+	ydcI	BSUA_00521	Co-directional	32	2	4303	2
515524	515784	+	ydzL	BSUA_00534	Co-directional	32	5	1377	5
519642	519911	+	ydcS	BSUA_00539	Co-directional	32	6	1560	6
563436	564743	+	ydfA	BSUA_00589	Co-directional	32	1	1959	1
601643	602830	+	ydhE	BSUA_00630	Co-directional	32	2	2819	2
643171	644112	+	ydiR	BSUA_00676	Co-directional	32	5	4398	5
647149	647484	+	ydjB	BSUA_00679	Co-directional	32	4	1461	4
657362	658333	+	ydjI	BSUA_00688	Co-directional	32	5	4985	5
728399	729547	+	yeeC	BSUA_00749	Co-directional	32	4	5069	4
734507	735637	+	rapH	BSUA_00755	Co-directional	32	3	3906	3
746490	747419	+	yesP	BSUA_00771	Co-directional	32	3	2488	3
758347	760338	+	yesZ	BSUA_00781	Co-directional	32	2	3540	2
766506	767846	+	lplD	BSUA_00786	Co-directional	32	2	3295	2
771540	772184	+	yetJ	BSUA_00794	Co-directional	32	3	1739	3
816093	816773	+	citT	BSUA_00833	Co-directional	32	3	2130	3
820201	821292	+	nosA	BSUA_00838	Co-directional	32	2	2465	2
891516	892673	+	yfiN	BSUA_00908	Co-directional	32	4	4387	4
914366	915355	+	csbB	BSUA_00934	Co-directional	32	3	3246	3
980191	980586	+	yhcU	BSUA_01017	Co-directional	32	5	1823	5
980723	981145	+	yhcV	BSUA_01018	Co-directional	32	2	924	2
983927	985264	+	yhxA	BSUA_01021	Co-directional	32	2	2415	2
1004605	1005705	+	citA	BSUA_01039	Co-directional	32	4	4014	4
1069665	1070726	+	hemE	BSUA_01109	Co-directional	32	3	2883	3
1084528	1086069	+	lcfB	BSUA_01124	Co-directional	32	3	5202	3
1107986	1108513	+	yhjH	BSUA_01148	Co-directional	32	3	1525	3
1267011	1267910	+	yjfC	BSUA_01321	Co-directional	32	3	2291	3
1282160	1282582	+	yjlC	BSUA_01337	Co-directional	32	7	2866	7
1315953	1317353	+	xkdK	BSUA_01378	Co-directional	32	4	5382	4
1326781	1328844	+	xkdV	BSUA_01390	Co-directional	32	3	5540	3
1328856	1329185	+	xkdW	BSUA_01391	Co-directional	32	6	1974	6
1364529	1364954	+	ohrA	BSUA_01431	Co-directional	32	7	3151	7
1396195	1397340	+	rsgI	BSUA_01464	Co-directional	32	2	2405	2
1464484	1465002	+	ykzU	BSUA_01534	Co-directional	32	6	2961	6
1483440	1485197	+	yknU	BSUA_01559	Co-directional	32	3	4640	3
1491129	1491884	+	fruR	BSUA_01565	Co-directional	32	7	5308	7
1511877	1512992	+	pdhA	BSUA_01586	Co-directional	32	6	6852	6
1519487	1519753	+	yktA	BSUA_01593	Co-directional	32	9	2426	9
1534936	1535865	+	glsB	BSUA_01612	Co-directional	32	4	3667	4
1621516	1624188	+	yloB	BSUA_01696	Co-directional	32	2	4312	2
1625500	1626114	+	gmk	BSUA_01699	Co-directional	32	3	2144	3
1627619	1630036	+	priA	BSUA_01702	Co-directional	32	2	5806	2
1633935	1634699	+	prpC	BSUA_01707	Co-directional	32	5	4139	5
1666131	1667024	+	dprA	BSUA_01742	Co-directional	32	4	3783	4
1680747	1681190	+	fliJ	BSUA_01756	Co-directional	32	4	1874	4
1704765	1705547	+	uppS	BSUA_01785	Co-directional	32	5	4201	5
1860134	1861399	+	ynbB	BSUA_01875	Co-directional	32	2	2771	2
1910230	1912959	+	citB	BSUA_01936	Co-directional	32	2	6248	2
1980294	1981283	+	yogA	BSUA_01982	Co-directional	32	2	2244	2
2033005	2033460	-	yozJ	BSUA_02035	Co-directional	32	5	2248	5
2113666	2114493	-	yodP	BSUA_02122	Co-directional	32	3	2238	3
2119589	2120869	-	cgeD	BSUA_02130	Co-directional	32	3	4239	3
2128061	2128888	-	yotB	BSUA_02148	Co-directional	32	2	1687	2
2321632	2322117	-	ypmB	BSUA_02405	Co-directional	32	7	3202	7
2364629	2365522	-	seaA	BSUA_02453	Co-directional	32	2	2130	2
2403026	2404111	-	ribD	BSUA_02497	Co-directional	32	4	4352	4
2419186	2420001	-	pupG	BSUA_02520	Co-directional	32	6	4723	6
2465830	2466267	-	yqiW	BSUA_02573	Co-directional	32	5	2133	5
2483572	2484711	-	mmgC	BSUA_02589	Co-directional	32	4	4300	4
2511463	2512524	-	yqhT	BSUA_02621	Co-directional	32	3	3457	3
2536792	2537172	-	mgsR	BSUA_02654	Co-directional	32	2	916	2
2547407	2548486	-	yqgM	BSUA_02668	Co-directional	32	2	1988	2
2566047	2566940	-	nfo	BSUA_02690	Co-directional	32	4	3180	4
2593137	2593310	-	rpsU	BSUA_02718	Co-directional	32	7	1207	7
2601372	2602403	-	hrcA	BSUA_02726	Co-directional	32	5	4822	5
2603676	2605514	-	lepA	BSUA_02728	Co-directional	32	5	9307	5
2614867	2615610	-	yqeM	BSUA_02739	Co-directional	32	4	2839	4
2621669	2622421	-	cwlH	BSUA_02749	Co-directional	32	6	4220	6
2655252	2655647	-	yqbG	BSUA_02790	Co-directional	32	4	1740	4
2672276	2672443	-	yqaD	BSUA_02815	Co-directional	32	1	238	1
2708448	2709302	-	aadK	BSUA_02859	Co-directional	32	3	2894	3
2759896	2760591	-	mtnN	BSUA_02909	Co-directional	32	3	2300	3
2792843	2793241	-	dtd	BSUA_02943	Co-directional	32	8	3171	8
2816697	2817293	-	coxA	BSUA_02969	Co-directional	32	2	946	2
2874768	2875868	-	gerM	BSUA_03026	Co-directional	32	2	2415	2
2875983	2876798	-	racE	BSUA_03027	Co-directional	32	3	2730	3
2880895	2881503	-	sdhC	BSUA_03033	Co-directional	32	4	2128	4
2936914	2938332	-	dnaB	BSUA_03087	Co-directional	32	4	5530	4
2948834	2950573	-	phoR	BSUA_03098	Co-directional	32	2	3141	2
2974490	2975818	-	ytnJ	BSUA_03121	Co-directional	32	3	3630	3
2983427	2984194	-	ytkK	BSUA_03132	Co-directional	32	3	2544	3
3036600	3037529	-	ytlR	BSUA_03185	Co-directional	32	3	2872	3
3084094	3084855	-	bceA	BSUA_03227	Co-directional	32	2	1776	2
3136502	3138898	-	glgP	BSUA_03284	Co-directional	32	1	3322	1
3247229	3248584	-	yukC	BSUA_03407	Co-directional	32	3	3402	3
3253286	3260422	-	dhbF	BSUA_03414	Co-directional	32	2	12932	2
3322528	3323796	-	frlO	BSUA_03479	Co-directional	32	4	4579	4
3381986	3382225	-	rsoA	BSUA_03548	Co-directional	32	2	458	2
3401098	3403110	-	nhaK	BSUA_03570	Co-directional	32	4	7634	4
3411620	3413719	-	copB	BSUA_03577	Co-directional	32	1	2271	1
3413888	3416299	-	copA	BSUA_03578	Co-directional	32	3	6312	3
3465564	3466286	-	lutC	BSUA_03631	Co-directional	32	4	3150	4
3466286	3467725	-	lutB	BSUA_03632	Co-directional	32	3	4194	3
3494937	3496040	-	epsG	BSUA_03658	Co-directional	32	3	3293	3
3539125	3540195	-	psdS	BSUA_03700	Co-directional	32	3	3740	3
3605678	3607174	-	fliD	BSUA_03765	Co-directional	32	3	3995	3
3613892	3614614	-	comFC	BSUA_03776	Co-directional	32	2	1209	2
3647934	3648761	-	tagG	BSUA_03804	Co-directional	32	4	3057	4
3711973	3712749	-	glcR	BSUA_03864	Co-directional	32	2	1625	2
3721188	3721469	-	spoIIID	BSUA_03876	Co-directional	32	5	1452	5
3723535	3724941	-	ywoF	BSUA_03880	Co-directional	32	3	4362	3
3775173	3775760	-	tdk	BSUA_03941	Co-directional	32	6	3349	6
3796325	3796996	-	narI	BSUA_03960	Co-directional	32	3	2285	3
3804279	3804995	-	fnr	BSUA_03966	Co-directional	32	5	3810	5
3815768	3817144	-	ywhL	BSUA_03979	Co-directional	32	2	3177	2
3817183	3818538	-	ywhK	BSUA_03980	Co-directional	32	2	3239	2
3827023	3828939	-	thrZ	BSUA_03991	Co-directional	32	2	4283	2
3836182	3837027	-	lipL	BSUA_04000	Co-directional	32	5	3900	5
3846333	3846947	-	bacA	BSUA_04010	Co-directional	32	3	1769	3
3854958	3855422	-	yweA	BSUA_04016	Co-directional	32	4	1656	4
3856194	3857045	-	spsK	BSUA_04018	Co-directional	32	4	3012	4
3858006	3858746	-	spsI	BSUA_04020	Co-directional	32	5	3370	5
3923488	3924423	-	menA	BSUA_04087	Co-directional	32	1	1293	1
4029632	4030774	-	yxeP	BSUA_04189	Co-directional	32	2	1848	2
4037836	4038270	-	yxeF	BSUA_04199	Co-directional	32	3	1516	3
4068677	4069669	-	yxbC	BSUA_04230	Co-directional	32	4	4191	4
618658	618734	+	trnE-Arg	BSUA_00649	Co-directional	32	12	949	12
3145279	3145355	-	trnB-Asp	BSUA_03296	Co-directional	32	17	1279	17
605841	606338	-	ydhH	BSUA_00634	Head-On	31	3	1728	3
251435	252322	+	ybfP	BSUA_00280	Co-directional	31	3	2465	3
322279	323127	+	opuAB	BSUA_00348	Co-directional	31	3	2251	3
1194048	1194833	+	yjaZ	BSUA_01234	Co-directional	31	3	2546	3
2387395	2387979	-	sigX	BSUA_02479	Co-directional	31	5	2658	5
2626137	2627639	-	spoIVCA	BSUA_02755	Co-directional	31	3	4367	3
2898406	2898663	-	yshA	BSUA_03049	Co-directional	31	2	436	2
2994834	2996423	-	ytcJ	BSUA_03145	Co-directional	31	3	3993	3
3544268	3545155	-	yvcJ	BSUA_03707	Co-directional	31	2	1802	2
4008752	4009060	-	yxxE	BSUA_04169	Co-directional	31	8	2319	8
950613	950686	+	trnSL-Gly1	BSUA_00985	Co-directional	31	5	379	5
179603	180355	-	ybbA	BSUA_00204	Head-On	30	2	1457	2
182378	183331	-	feuA	BSUA_00207	Head-On	30	4	3564	4
228557	229360	-	ybxI	BSUA_00257	Head-On	30	2	1387	2
254915	256810	-	gamP	BSUA_00283	Head-On	30	2	3445	2
446796	448421	-	ycnJ	BSUA_00446	Head-On	30	2	3276	2
498562	499161	-	ydcA	BSUA_00504	Head-On	30	2	936	2
547161	548033	-	ydeE	BSUA_00571	Head-On	30	2	1404	2
552837	553496	-	ydeJ	BSUA_00576	Head-On	30	2	1284	2
665923	666912	-	yeaA	BSUA_00697	Head-On	30	4	4167	4
668703	670112	-	gabP	BSUA_00699	Head-On	30	2	2839	2
831046	832200	-	yfkR	BSUA_00852	Head-On	30	1	1551	1
895512	896129	-	yfiR	BSUA_00912	Head-On	30	2	1446	2
896095	897348	-	yfiS	BSUA_00913	Head-On	30	2	2634	2
924716	925825	-	ygaE	BSUA_00944	Head-On	30	2	2274	2
969282	970361	-	yhcK	BSUA_01008	Head-On	30	2	2269	2
1003621	1004496	-	citR	BSUA_01038	Head-On	30	2	1854	2
1056654	1057265	-	scoC	BSUA_01095	Head-On	30	4	2673	4
1058194	1058712	-	trpP	BSUA_01098	Head-On	30	6	3079	6
1064961	1066349	-	yhfA	BSUA_01105	Head-On	30	2	2997	2
1101282	1102181	-	yhxD	BSUA_01140	Head-On	30	2	1724	2
1161766	1162215	-	yitI	BSUA_01197	Head-On	30	6	2625	6
1277324	1277512	-	yjzI	BSUA_01331	Head-On	30	2	365	2
1280168	1281142	-	yjlA	BSUA_01335	Head-On	30	2	2305	2
1364985	1365428	-	ohrR	BSUA_01432	Head-On	30	3	1460	3
1523587	1525152	-	nprE	BSUA_01599	Head-On	30	4	5616	4
1619682	1621394	-	yloA	BSUA_01695	Head-On	30	4	6385	4
1888545	1888745	-	cotC	BSUA_01905	Head-On	30	6	1151	6
1931863	1933062	-	nrnB	BSUA_01958	Head-On	30	3	3946	3
2062164	2063222	+	des	BSUA_02064	Head-On	30	5	4822	5
2216998	2217498	+	yomO	BSUA_02289	Head-On	30	4	2136	4
2282579	2283187	+	ypdP	BSUA_02363	Head-On	30	5	2823	5
2513817	2514773	+	yqhQ	BSUA_02624	Head-On	30	4	4106	4
2678164	2679381	+	yrkO	BSUA_02823	Head-On	30	3	4012	3
2924256	2924648	+	ysdB	BSUA_03071	Head-On	30	6	2523	6
3039218	3040153	+	ytkP	BSUA_03188	Head-On	30	2	1417	2
3056220	3058526	+	ytdP	BSUA_03204	Head-On	30	1	2680	1
3073648	3074946	+	melA	BSUA_03219	Head-On	30	2	2012	2
3105113	3106141	+	ytlA	BSUA_03249	Head-On	30	3	2732	3
3206678	3208552	+	pbpD	BSUA_03368	Head-On	30	4	7036	4
3398039	3398821	+	yvgL	BSUA_03566	Head-On	30	5	3540	5
3562378	3563130	+	yvpB	BSUA_03724	Head-On	30	1	1005	1
3668130	3668990	+	ywtE	BSUA_03818	Head-On	30	3	2849	3
3815061	3815762	+	albG	BSUA_03978	Head-On	30	3	1872	3
3820115	3820588	+	ywhH	BSUA_03983	Head-On	30	5	2507	5
3878099	3878869	+	ywcJ	BSUA_04042	Head-On	30	5	3937	5
3891537	3891785	+	ywzA	BSUA_04054	Head-On	30	6	1370	6
117349	117498	+	rpmGB	BSUA_00127	Co-directional	30	5	800	5
156612	157325	+	cwlD	BSUA_00182	Co-directional	30	4	2508	4
159182	159778	+	kbaA	BSUA_00185	Co-directional	30	2	1412	2
204359	204898	+	adaB	BSUA_00231	Co-directional	30	3	1733	3
226574	227962	+	ybxG	BSUA_00254	Co-directional	30	2	2703	2
259024	260094	+	ilvE	BSUA_00287	Co-directional	30	1	1380	1
281036	281722	+	ycbO	BSUA_00306	Co-directional	30	3	2008	3
313404	313982	+	yceE	BSUA_00340	Co-directional	30	3	1602	3
317733	318935	+	niaP	BSUA_00344	Co-directional	30	2	2004	2
330779	332404	+	lctP	BSUA_00355	Co-directional	30	2	3554	2
348732	349967	+	putR	BSUA_00372	Co-directional	30	1	1794	1
403212	404438	+	ycxA	BSUA_00402	Co-directional	30	1	1546	1
457018	457791	+	ycsF	BSUA_00458	Co-directional	30	1	1129	1
459026	459817	+	ycsI	BSUA_00460	Co-directional	30	2	1591	2
462426	463067	+	lipC	BSUA_00464	Co-directional	30	2	1391	2
467125	469209	+	mtlR	BSUA_00469	Co-directional	30	2	3142	2
481314	482921	+	dctS	BSUA_00487	Co-directional	30	3	4756	3
527568	528557	+	cwlT	BSUA_00548	Co-directional	30	4	3680	4
608091	608657	+	ydhK	BSUA_00637	Co-directional	30	5	2978	5
612178	613575	+	gmuD	BSUA_00642	Co-directional	30	2	2501	2
645178	646575	+	ydjA	BSUA_00678	Co-directional	30	3	4628	3
659990	661411	+	iolT	BSUA_00690	Co-directional	30	2	3381	2
662938	663309	+	ydjM	BSUA_00692	Co-directional	30	6	2247	6
702918	705137	+	pcrA	BSUA_00732	Co-directional	30	3	6638	3
707183	708373	+	yerH	BSUA_00734	Co-directional	30	3	3421	3
771263	771430	+	yezD	BSUA_00793	Co-directional	30	2	368	2
793105	794994	+	yfmR	BSUA_00811	Co-directional	30	4	8215	4
835398	837083	+	treA	BSUA_00855	Co-directional	30	5	8316	5
882509	883453	+	yfiF	BSUA_00900	Co-directional	30	2	1924	2
894388	895476	+	yfiQ	BSUA_00911	Co-directional	30	3	3548	3
1013813	1014808	+	yhdN	BSUA_01048	Co-directional	30	5	4791	5
1086652	1087932	+	yhfN	BSUA_01126	Co-directional	30	2	2003	2
1105098	1105721	+	yhjE	BSUA_01145	Co-directional	30	2	1510	2
1209213	1210322	+	yjbB	BSUA_01248	Co-directional	30	2	1845	2
1227283	1228392	+	thiO	BSUA_01269	Co-directional	30	2	1806	2
1259426	1259839	+	yjdF	BSUA_01310	Co-directional	30	2	976	2
1269139	1272096	+	yjgC	BSUA_01324	Co-directional	30	2	6144	2
1298001	1299272	+	yjoB	BSUA_01351	Co-directional	30	2	2921	2
1305399	1305578	+	yjzJ	BSUA_01361	Co-directional	30	7	1241	7
1339998	1340969	+	ykcC	BSUA_01405	Co-directional	30	4	3559	4
1355544	1356104	+	ykhA	BSUA_01420	Co-directional	30	6	3300	6
1504082	1504747	+	ktrC	BSUA_01578	Co-directional	30	5	3604	5
1512996	1513973	+	pdhB	BSUA_01587	Co-directional	30	7	6650	7
1527367	1527636	+	ylaB	BSUA_01601	Co-directional	30	5	1216	5
1533016	1534344	+	ylaK	BSUA_01610	Co-directional	30	4	5219	4
1536450	1537661	+	ftsW	BSUA_01614	Co-directional	30	3	3556	3
1565507	1567648	+	pbpB	BSUA_01646	Co-directional	30	3	6105	3
1599818	1600192	+	ylyA	BSUA_01674	Co-directional	30	4	1443	4
1602544	1603881	+	pyrP	BSUA_01678	Co-directional	30	2	2873	2
1611269	1612204	+	pyrD	BSUA_01684	Co-directional	30	3	2624	3
1624271	1625146	+	yloC	BSUA_01697	Co-directional	30	4	3455	4
1642481	1643383	+	sdaAA	BSUA_01717	Co-directional	30	4	3528	4
1655379	1655711	+	ylxM	BSUA_01728	Co-directional	30	10	3310	10
1665168	1666070	+	sucD	BSUA_01741	Co-directional	30	3	2580	3
1776356	1791487	+	pksJ	BSUA_01849	Co-directional	30	1	21821	1
1817881	1834425	+	pksN	BSUA_01852	Co-directional	30	2	27832	2
2007513	2008550	+	pelB	BSUA_02005	Co-directional	30	3	2941	3
2024097	2026697	-	pps	BSUA_02025	Co-directional	30	3	6709	3
2053940	2054515	-	yobS	BSUA_02053	Co-directional	30	4	2297	4
2104670	2106070	-	ctpA	BSUA_02108	Co-directional	30	3	4260	3
2141244	2141639	-	yosD	BSUA_02173	Co-directional	30	6	2287	6
2159208	2159579	-	yorE	BSUA_02198	Co-directional	30	7	2587	7
2183099	2183515	-	yopJ	BSUA_02244	Co-directional	30	5	2193	5
2193103	2193714	-	yonS	BSUA_02261	Co-directional	30	4	2344	4
2242756	2243073	-	sunI	BSUA_02312	Co-directional	30	6	1781	6
2270752	2271285	-	ypjQ	BSUA_02348	Co-directional	30	5	2438	5
2317032	2317526	-	ypoC	BSUA_02400	Co-directional	30	4	2161	4
2326607	2327440	-	panB	BSUA_02410	Co-directional	30	2	1863	2
2343183	2344265	-	hisC	BSUA_02429	Co-directional	30	4	3971	4
2344276	2345079	-	trpA	BSUA_02430	Co-directional	30	3	2422	3
2348637	2350184	-	trpE	BSUA_02435	Co-directional	30	3	4809	3
2350400	2350783	-	aroH	BSUA_02436	Co-directional	30	7	2717	7
2351868	2353040	-	aroF	BSUA_02438	Co-directional	30	2	2756	2
2353115	2353885	-	cheR	BSUA_02439	Co-directional	30	4	2853	4
2376274	2376858	-	mecB	BSUA_02466	Co-directional	30	3	1563	3
2391947	2393575	-	resB	BSUA_02483	Co-directional	30	5	8077	5
2398016	2398609	-	scpB	BSUA_02490	Co-directional	30	3	1983	3
2417413	2417766	-	spoIIAA	BSUA_02518	Co-directional	30	4	1376	4
2421359	2422249	-	ripX	BSUA_02522	Co-directional	30	5	4307	5
2444555	2445514	-	yqjP	BSUA_02552	Co-directional	30	2	2360	2
2476531	2477430	-	ptb	BSUA_02583	Co-directional	30	2	2017	2
2491868	2493148	-	spoIVB	BSUA_02598	Co-directional	30	3	4368	3
2493323	2495053	-	recN	BSUA_02599	Co-directional	30	4	6172	4
2531773	2532843	-	comGA	BSUA_02648	Co-directional	30	3	3252	3
2550769	2551578	-	pstBA	BSUA_02673	Co-directional	30	3	2507	3
2564769	2565650	-	yqfU	BSUA_02688	Co-directional	30	4	3831	4
2672799	2673335	-	yqaC	BSUA_02816	Co-directional	30	2	1061	2
2682768	2683553	-	yrkJ	BSUA_02828	Co-directional	30	3	2087	3
2685343	2685900	-	yrkF	BSUA_02831	Co-directional	30	2	1022	2
2707719	2708222	-	yrdA	BSUA_02858	Co-directional	30	5	2378	5
2735791	2738607	-	levR	BSUA_02890	Co-directional	30	2	5318	2
2764984	2765619	-	udk	BSUA_02915	Co-directional	30	4	2680	4
2773907	2774968	-	yrrI	BSUA_02924	Co-directional	30	2	2035	2
2806665	2807693	-	queA	BSUA_02956	Co-directional	30	5	4768	5
2826747	2827325	-	spo0B	BSUA_02979	Co-directional	30	7	3896	7
2913463	2914404	-	araP	BSUA_03062	Co-directional	30	2	1943	2
2916953	2917762	-	araL	BSUA_03065	Co-directional	30	4	2990	4
2934352	2935197	-	ytxC	BSUA_03084	Co-directional	30	7	5524	7
3018211	3019287	-	aroA	BSUA_03167	Co-directional	30	3	2796	3
3022491	3025349	-	sftA	BSUA_03172	Co-directional	30	3	9891	3
3061155	3061916	-	ytbQ	BSUA_03207	Co-directional	30	2	1816	2
3086746	3088056	-	ytrF	BSUA_03230	Co-directional	30	2	1977	2
3142530	3144413	-	glgB	BSUA_03288	Co-directional	30	3	5622	3
3174627	3176696	-	yuxG	BSUA_03337	Co-directional	30	3	5257	3
3193498	3194850	-	pgi	BSUA_03353	Co-directional	30	2	3161	2
3194962	3196134	-	yugK	BSUA_03354	Co-directional	30	2	2052	2
3234776	3235024	-	yueH	BSUA_03397	Co-directional	30	4	902	4
3237445	3237975	-	yueE	BSUA_03402	Co-directional	30	3	1332	3
3277510	3278016	-	paiA	BSUA_03433	Co-directional	30	4	2113	4
3292053	3292328	-	yutD	BSUA_03449	Co-directional	30	7	1880	7
3381120	3381947	-	yvrH	BSUA_03547	Co-directional	30	2	1842	2
3405106	3406923	-	cysJ	BSUA_03572	Co-directional	30	3	4959	3
3422499	3423293	-	yvaG	BSUA_03587	Co-directional	30	2	1732	2
3426988	3427728	-	yvaK	BSUA_03590	Co-directional	30	6	4231	6
3433270	3434190	-	opuBC	BSUA_03599	Co-directional	30	2	1832	2
3441951	3442604	-	opuCB	BSUA_03610	Co-directional	30	4	2597	4
3492797	3493873	-	epsI	BSUA_03656	Co-directional	30	1	1211	1
3505092	3505577	-	padC	BSUA_03668	Co-directional	30	6	2786	6
3532746	3534338	-	yvdB	BSUA_03695	Co-directional	30	2	3746	2
3557084	3557821	-	hisA	BSUA_03718	Co-directional	30	2	1267	2
3595123	3596565	-	ctpB	BSUA_03754	Co-directional	30	4	5566	4
3596705	3597604	-	ftsX	BSUA_03755	Co-directional	30	5	4172	5
3653348	3653737	-	tagD	BSUA_03807	Co-directional	30	3	1081	3
3698367	3700175	-	ywqJ	BSUA_03852	Co-directional	30	2	3867	2
3738945	3739346	-	ywnA	BSUA_03897	Co-directional	30	6	2312	6
3794337	3795839	-	ywiE	BSUA_03959	Co-directional	30	2	3392	2
3826484	3826903	-	ywhA	BSUA_03990	Co-directional	30	3	1296	3
3838122	3839093	-	pta	BSUA_04002	Co-directional	30	5	5285	5
3844872	3845633	-	bacC	BSUA_04008	Co-directional	30	3	2216	3
3849959	3851659	-	rocB	BSUA_04013	Co-directional	30	2	3718	2
3858771	3859790	-	spsG	BSUA_04021	Co-directional	30	1	925	1
3859793	3860515	-	spsF	BSUA_04022	Co-directional	30	3	1921	3
3893401	3894573	-	galK	BSUA_04056	Co-directional	30	2	2286	2
3949553	3950569	-	cydB	BSUA_04114	Co-directional	30	2	1843	2
3995020	3995490	-	yxiF	BSUA_04162	Co-directional	30	2	836	2
4003472	4004410	-	yxxF	BSUA_04165	Co-directional	30	3	2490	3
4005108	4006553	-	bglH	BSUA_04167	Co-directional	30	2	3612	2
4009106	4009549	-	yxxD	BSUA_04170	Co-directional	30	3	1254	3
3145191	3145266	-	trnB-Phe	BSUA_03295	Co-directional	30	11	816	11
4127549	4127621	-	trnY-Phe	BSUA_04289	Co-directional	30	9	631	9
189798	191165	-	ybbF	BSUA_00212	Head-On	29	1	708	1
1921616	1921969	-	ynfC	BSUA_01949	Head-On	29	9	3201	9
1936495	1936716	-	yngHB	BSUA_01962	Head-On	29	2	472	2
2208462	2208998	+	yonC	BSUA_02274	Head-On	29	2	1148	2
3209924	3211525	+	malK	BSUA_03371	Head-On	29	2	3456	2
511675	512127	+	ydcK	BSUA_00522	Co-directional	29	2	1021	2
678210	679532	+	pbuG	BSUA_00706	Co-directional	29	2	3265	2
784720	785898	+	yfnE	BSUA_00804	Co-directional	29	2	1967	2
919000	920313	+	mutY	BSUA_00937	Co-directional	29	2	3100	2
1482517	1482990	+	moaE	BSUA_01557	Co-directional	29	4	1908	4
1685235	1686233	+	fliM	BSUA_01763	Co-directional	29	3	3106	3
2015954	2016436	+	yoaS	BSUA_02015	Co-directional	29	1	527	1
2179450	2180526	-	yopP	BSUA_02238	Co-directional	29	3	3566	3
2749836	2750420	-	fatR	BSUA_02899	Co-directional	29	1	567	1
2833501	2834514	-	mreB	BSUA_02989	Co-directional	29	4	3892	4
3624646	3625326	-	tuaF	BSUA_03787	Co-directional	29	2	1410	2
353896	355341	-	nasF	BSUA_00377	Head-On	28	2	2860	2
355760	358177	-	nasD	BSUA_00379	Head-On	28	2	3668	2
436031	437449	-	ycnB	BSUA_00435	Head-On	28	2	2623	2
440020	441459	-	gabR	BSUA_00440	Head-On	28	1	1370	1
491299	491619	-	ydbP	BSUA_00498	Head-On	28	4	1131	4
533786	534805	-	yddN	BSUA_00555	Head-On	28	2	2489	2
585288	585719	-	cotP	BSUA_00613	Head-On	28	4	1547	4
667010	668551	-	cotA	BSUA_00698	Head-On	28	2	3020	2
715502	716371	-	yerO	BSUA_00741	Head-On	28	4	3318	4
822625	822780	-	yflI	BSUA_00842	Head-On	28	1	233	2
871691	872914	-	yfjB	BSUA_00891	Head-On	28	1	1450	1
1020501	1020857	-	crcBA	BSUA_01055	Head-On	28	5	1778	5
1026433	1027794	-	nhaC	BSUA_01063	Head-On	28	3	3746	3
1060063	1060500	-	hinT	BSUA_01100	Head-On	28	3	1192	3
1149556	1150167	-	yisU	BSUA_01184	Head-On	28	3	1951	3
1162305	1164143	-	yitJ	BSUA_01198	Head-On	28	2	3380	2
1216681	1216848	-	yizD	BSUA_01255	Head-On	28	6	932	6
1516878	1517252	-	slp	BSUA_01590	Head-On	28	6	2315	6
1881491	1882675	-	alrB	BSUA_01896	Head-On	28	3	3724	3
1995329	1996792	-	yoaC	BSUA_01994	Head-On	28	3	3892	3
2009831	2010136	-	yozS	BSUA_02007	Head-On	28	8	2324	8
2176547	2176771	+	yopS	BSUA_02235	Head-On	28	4	988	4
2195342	2197861	+	yonO	BSUA_02264	Head-On	28	2	4035	2
2221922	2228779	+	cwlP	BSUA_02297	Head-On	28	2	12752	2
2525212	2525385	+	sinI	BSUA_02635	Head-On	28	8	1428	8
2559579	2560346	+	yqgB	BSUA_02681	Head-On	28	3	2218	3
2593432	2594406	+	yqeW	BSUA_02719	Head-On	28	4	4166	4
2711074	2711871	+	yrpC	BSUA_02861	Head-On	28	2	1988	2
2777423	2778079	+	glnP	BSUA_02928	Head-On	28	2	1269	2
3004380	3005186	+	hisJ	BSUA_03152	Head-On	28	2	1408	2
3041675	3042973	+	pbuO	BSUA_03190	Head-On	28	2	2921	2
3078977	3079762	+	ytvA	BSUA_03223	Head-On	28	3	2271	3
3166630	3167115	+	cdoA	BSUA_03328	Head-On	28	4	1814	4
3200348	3201169	+	yugF	BSUA_03360	Head-On	28	2	1668	2
3224491	3224775	+	mrpF	BSUA_03384	Head-On	28	13	3586	13
3224759	3225133	+	mrpG	BSUA_03385	Head-On	28	4	1402	4
3304624	3305916	+	pucK	BSUA_03462	Head-On	28	2	3066	2
3319065	3319793	+	frlR	BSUA_03475	Head-On	28	4	3045	4
3350660	3351547	+	yusT	BSUA_03515	Head-On	28	2	1518	2
3517409	3518371	+	cotR	BSUA_03681	Head-On	28	1	1291	1
3713949	3714359	+	ywpF	BSUA_03867	Head-On	28	4	1799	4
3722254	3723444	+	ywoG	BSUA_03879	Head-On	28	3	3759	3
4158855	4159211	+	yyaQ	BSUA_04329	Head-On	28	7	2630	7
114854	115285	+	mrnC	BSUA_00123	Co-directional	28	3	1220	3
243900	245054	+	purT	BSUA_00271	Co-directional	28	1	639	1
277350	278288	+	ycbK	BSUA_00302	Co-directional	28	3	2407	3
287507	288619	+	ycbU	BSUA_00315	Co-directional	28	2	2461	2
309355	310050	+	adcC	BSUA_00335	Co-directional	28	4	2619	4
314891	316504	+	yceG	BSUA_00342	Co-directional	28	2	3438	2
316520	317611	+	yceH	BSUA_00343	Co-directional	28	1	1031	1
325347	326780	+	ycgA	BSUA_00351	Co-directional	28	2	2901	2
344559	345470	+	putB	BSUA_00369	Co-directional	28	3	2759	3
433310	434257	+	fpiC	BSUA_00432	Co-directional	28	2	2202	2
455341	455733	+	ycsD	BSUA_00455	Co-directional	28	4	1499	4
[truncated: 2,244 more rows]
