# Supplementary material for: The B. subtilis Accessory Helicase PcrA Facilitates DNA Replication through Transcription Units
Source: PLoS Genet. 2015 Jun 12;11(6):e1005289. doi: 10.1371/journal.pgen.1005289 (PMC4466434; doi:10.1371/journal.pgen.1005289)
Supplement: S3 Table — Here the quantitative ChIP-Seq data for each chromosomal region where DnaC enrichment increases to 5-fold above background are reported. Data include the maximal and average number of reads within each defined gene or intergenic region. We also report the area under the curve, and area under the curve divided by the total regions length for each region. (TXT) [file pgen.1005289.s016.txt]

START	STOP	STRAND	GENE_NAME	FEATURE_NAME	HO_CO	MAXIMUM	AVERAGE	AREA_UNDER	NORM_AREA_UNDER
3151399	3152072	NA	Intergenic region between rrnB-16S and thiT	BSU_IGR_2729	NA	230.00	27.91	18778.00	27.90
173224	176149	+	rrnG-23S	BSUA_00200	Co-directional	228.00	41.46	121296.00	41.47
168222	171147	+	rrnH-23S	BSUA_00197	Co-directional	208.00	41.54	121523.00	41.55
98112	101037	+	rrnW-23S	BSUA_00109	Co-directional	208.00	39.03	114193.00	39.04
162613	165538	+	rrnI-23S	BSUA_00188	Co-directional	206.00	41.20	120546.00	41.21
3144743	3144833	-	trnB-Ser2	BSUA_03290	Co-directional	206.00	64.37	5807.00	64.52
11711	14636	+	rrnO-23S	BSUA_00011	Co-directional	194.00	40.94	119742.00	40.94
931968	934893	+	rrnD-23S	BSUA_00951	Co-directional	192.00	38.40	112333.00	38.40
4127169	4127548	NA	Intergenic region between walR and trnY-Phe	BSU_IGR_3512	NA	192.00	12.76	4840.00	12.77
166510	168047	+	rrnH-16S	BSUA_00196	Co-directional	188.00	40.57	62367.00	40.58
512250	512324	+	trnS-Asn	BSUA_00523	Co-directional	186.00	103.81	7640.00	103.24
618990	620527	+	rrnE-16S	BSUA_00651	Co-directional	184.00	41.31	63494.00	41.31
620705	623630	+	rrnE-23S	BSUA_00652	Co-directional	182.00	39.96	116903.00	39.97
96400	97937	+	rrnW-16S	BSUA_00108	Co-directional	182.00	39.53	60763.00	39.53
92256	95181	+	rrnJ-23S	BSUA_00097	Co-directional	180.00	43.26	126561.00	43.27
512329	512419	+	trnS-Ser	BSUA_00524	Co-directional	180.00	86.53	7747.00	86.08
22385	22495	NA	Intergenic region between trnSL-Ser1 and dck	BSU_IGR_20	NA	180.00	77.82	8592.00	78.11
3145461	3145553	-	trnB-Ser1	BSUA_03298	Co-directional	174.00	113.89	10488.00	114.00
3146758	3149683	-	rrnB-23S	BSUA_03311	Co-directional	174.00	35.40	103576.00	35.41
166332	166509	NA	Intergenic region between trnI-Ala and rrnH-16S	BSU_IGR_164	NA	170.00	56.85	10089.00	57.00
32179	35104	+	rrnA-23S	BSUA_00033	Co-directional	168.00	40.21	117581.00	40.20
930253	931790	+	rrnD-16S	BSUA_00950	Co-directional	168.00	39.26	60347.00	39.26
935760	935832	+	trnD-Thr	BSUA_00960	Co-directional	166.00	119.10	8561.00	118.90
935855	935939	+	trnD-Tyr	BSUA_00961	Co-directional	162.00	89.44	7522.00	89.55
171512	173049	+	rrnG-16S	BSUA_00199	Co-directional	160.00	39.96	61433.00	39.97
160901	162438	+	rrnI-16S	BSUA_00187	Co-directional	160.00	38.56	59278.00	38.57
618822	618989	NA	Intergenic region between trnE-Gly and rrnE-16S	BSU_IGR_549	NA	160.00	81.05	13526.00	80.99
935945	936018	+	trnD-Trp	BSUA_00962	Co-directional	158.00	92.89	6786.00	92.96
22292	22384	+	trnSL-Ser1	BSUA_00019	Co-directional	158.00	88.54	8145.00	88.53
9819	11356	+	rrnO-16S	BSUA_00008	Co-directional	146.00	42.34	65064.00	42.33
165596	165710	+	rrnI-5S	BSUA_00189	Co-directional	146.00	78.45	8908.00	78.14
30287	31824	+	rrnA-16S	BSUA_00030	Co-directional	142.00	37.84	58178.00	37.85
160544	160900	NA	Intergenic region between ybaN and rrnI-16S	BSU_IGR_156	NA	142.00	31.52	11228.00	31.54
935833	935854	NA	Intergenic region between trnD-Thr and trnD-Tyr	BSU_IGR_810	NA	140.00	102.82	2143.00	102.05
90544	92081	+	rrnJ-16S	BSUA_00096	Co-directional	138.00	43.12	66301.00	43.14
95956	96032	+	trnJ-Arg	BSUA_00105	Co-directional	136.00	66.29	5036.00	66.26
3820620	3821492	-	speB	BSUA_03984	Co-directional	136.00	4.53	3956.00	4.54
935210	935301	+	trnD-Ser	BSUA_00954	Co-directional	132.00	82.28	7478.00	82.18
3149861	3151398	-	rrnB-16S	BSUA_03312	Co-directional	132.00	35.54	54634.00	35.55
35239	35353	+	rrnA-5S	BSUA_00034	Co-directional	132.00	76.64	8748.00	76.74
31932	32008	+	trnA-Ile	BSUA_00031	Co-directional	128.00	87.27	6622.00	87.13
30036	30286	NA	Intergenic region between bofA and rrnA-16S	BSU_IGR_30	NA	126.00	48.68	12184.00	48.74
4173833	4175836	-	yyaE	BSUA_04347	Co-directional	124.00	9.60	19240.00	9.61
929953	930252	NA	Intergenic region between ygxA and rrnD-16S	BSU_IGR_799	NA	124.00	25.91	7751.00	25.92
95239	95353	+	rrnJ-5S	BSUA_00098	Co-directional	122.00	49.11	5584.00	48.98
132882	134072	+	tufA	BSUA_00141	Co-directional	122.00	18.33	21813.00	18.33
165539	165595	NA	Intergenic region between rrnI-23S and rrnI-5S	BSU_IGR_158	NA	122.00	27.86	1525.00	27.23
4009106	4009549	-	yxxD	BSUA_04170	Co-directional	122.00	12.08	5362.00	12.10
345487	347034	+	putC	BSUA_00370	Co-directional	120.00	10.22	15811.00	10.22
22496	23149	-	dck	BSUA_00020	Head-On	120.00	15.80	10323.00	15.81
95455	95530	+	trnJ-Thr	BSUA_00100	Co-directional	118.00	82.08	6155.00	82.07
194466	194550	+	trnSL-Tyr1	BSUA_00220	Co-directional	116.00	73.11	6146.00	73.17
165711	165754	NA	Intergenic region between rrnI-5S and trnI-Asn	BSU_IGR_159	NA	116.00	49.09	2074.00	48.23
120061	120561	+	rplJ	BSUA_00132	Co-directional	114.00	27.98	14018.00	28.04
9460	9818	NA	Intergenic region between gyrA and rrnO-16S	BSU_IGR_7	NA	114.00	42.88	15357.00	42.90
217705	219048	+	skfF	BSUA_00244	Co-directional	112.00	7.20	9672.00	7.20
3146381	3146456	-	trnB-Thr	BSUA_03308	Co-directional	112.00	82.92	6238.00	83.17
618748	618821	+	trnE-Gly	BSUA_00650	Co-directional	112.00	38.19	2760.00	37.81
4160444	4161820	-	tetB	BSUA_04331	Co-directional	110.00	13.72	18896.00	13.73
512128	512249	NA	Intergenic region between ydcK and trnS-Asn	BSU_IGR_436	NA	110.00	37.41	4507.00	37.25
3145560	3145636	-	trnB-Met3	BSUA_03299	Co-directional	110.00	57.97	4400.00	57.89
101095	101209	+	rrnW-5S	BSUA_00110	Co-directional	110.00	57.51	6576.00	57.68
171320	171511	NA	Intergenic region between rrnH-5S and rrnG-16S	BSU_IGR_167	NA	110.00	50.11	9581.00	50.16
95375	95450	+	trnJ-Val	BSUA_00099	Co-directional	108.00	79.55	5966.00	79.55
96033	96059	NA	Intergenic region between trnJ-Arg and trnJ-Pro	BSU_IGR_89	NA	108.00	79.04	2038.00	78.38
936407	936495	+	trnD-Leu1	BSUA_00967	Co-directional	108.00	71.60	6331.00	71.94
1751	1938	NA	Intergenic region between dnaA and dnaN	BSU_IGR_1	NA	108.00	26.20	4922.00	26.32
935007	935121	+	rrnD-5S	BSUA_00952	Co-directional	106.00	60.42	6884.00	60.39
3146268	3146343	-	trnB-Lys	BSUA_03307	Co-directional	106.00	71.55	5368.00	71.57
35105	35238	NA	Intergenic region between rrnA-23S and rrnA-5S	BSU_IGR_34	NA	106.00	48.52	6433.00	48.37
31825	31931	NA	Intergenic region between rrnA-16S and trnA-Ile	BSU_IGR_31	NA	106.00	26.28	2751.00	25.95
96060	96136	+	trnJ-Pro	BSUA_00106	Co-directional	104.00	78.26	5938.00	78.13
936043	936118	+	trnD-His	BSUA_00963	Co-directional	104.00	50.95	3817.00	50.89
935755	935759	NA	Intergenic region between trnD-Phe and trnD-Thr	BSU_IGR_809	NA	104.00	76.00	308.00	77.00
623816	623892	+	trnE-Met	BSUA_00654	Co-directional	102.00	49.43	3752.00	49.37
3557818	3558456	-	hisH	BSUA_03719	Co-directional	102.00	13.12	8356.00	13.10
165832	165904	+	trnI-Thr	BSUA_00191	Co-directional	100.00	73.32	5296.00	73.56
583776	584453	-	ydfR	BSUA_00611	Head-On	100.00	7.37	4951.00	7.31
936019	936042	NA	Intergenic region between trnD-Trp and trnD-His	BSU_IGR_812	NA	100.00	60.67	1372.00	59.65
525133	527571	+	yddG	BSUA_00547	Co-directional	100.00	6.92	16861.00	6.92
