# Supplementary material for: The B. subtilis Accessory Helicase PcrA Facilitates DNA Replication through Transcription Units
Source: PLoS Genet. 2015 Jun 12;11(6):e1005289. doi: 10.1371/journal.pgen.1005289 (PMC4466434; doi:10.1371/journal.pgen.1005289)
Supplement: S4 Table — (TXT) [file pgen.1005289.s017.txt]

START	STOP	STRAND	GENE_NAME	FEATURE_NAME	HO_CO	MAXIMUM	AVERAGE	AREA_UNDER	NORM_AREA_UNDER
3151399	3152072	NA	Intergenic region between rrnB-16S and thiT	BSU_IGR_2729	NA	230.00	27.91	18778.00	27.90
173224	176149	+	rrnG-23S	BSUA_00200	Co-directional	228.00	41.46	121296.00	41.47
168222	171147	+	rrnH-23S	BSUA_00197	Co-directional	208.00	41.54	121523.00	41.55
98112	101037	+	rrnW-23S	BSUA_00109	Co-directional	208.00	39.03	114193.00	39.04
162613	165538	+	rrnI-23S	BSUA_00188	Co-directional	206.00	41.20	120546.00	41.21
3144743	3144833	-	trnB-Ser2	BSUA_03290	Co-directional	206.00	64.37	5807.00	64.52
11711	14636	+	rrnO-23S	BSUA_00011	Co-directional	194.00	40.94	119742.00	40.94
931968	934893	+	rrnD-23S	BSUA_00951	Co-directional	192.00	38.40	112333.00	38.40
4127169	4127548	NA	Intergenic region between walR and trnY-Phe	BSU_IGR_3512	NA	192.00	12.76	4840.00	12.77
166510	168047	+	rrnH-16S	BSUA_00196	Co-directional	188.00	40.57	62367.00	40.58
512250	512324	+	trnS-Asn	BSUA_00523	Co-directional	186.00	103.81	7640.00	103.24
618990	620527	+	rrnE-16S	BSUA_00651	Co-directional	184.00	41.31	63494.00	41.31
620705	623630	+	rrnE-23S	BSUA_00652	Co-directional	182.00	39.96	116903.00	39.97
96400	97937	+	rrnW-16S	BSUA_00108	Co-directional	182.00	39.53	60763.00	39.53
92256	95181	+	rrnJ-23S	BSUA_00097	Co-directional	180.00	43.26	126561.00	43.27
512329	512419	+	trnS-Ser	BSUA_00524	Co-directional	180.00	86.53	7747.00	86.08
22385	22495	NA	Intergenic region between trnSL-Ser1 and dck	BSU_IGR_20	NA	180.00	77.82	8592.00	78.11
3145461	3145553	-	trnB-Ser1	BSUA_03298	Co-directional	174.00	113.89	10488.00	114.00
3146758	3149683	-	rrnB-23S	BSUA_03311	Co-directional	174.00	35.40	103576.00	35.41
166332	166509	NA	Intergenic region between trnI-Ala and rrnH-16S	BSU_IGR_164	NA	170.00	56.85	10089.00	57.00
32179	35104	+	rrnA-23S	BSUA_00033	Co-directional	168.00	40.21	117581.00	40.20
930253	931790	+	rrnD-16S	BSUA_00950	Co-directional	168.00	39.26	60347.00	39.26
935760	935832	+	trnD-Thr	BSUA_00960	Co-directional	166.00	119.10	8561.00	118.90
935855	935939	+	trnD-Tyr	BSUA_00961	Co-directional	162.00	89.44	7522.00	89.55
171512	173049	+	rrnG-16S	BSUA_00199	Co-directional	160.00	39.96	61433.00	39.97
160901	162438	+	rrnI-16S	BSUA_00187	Co-directional	160.00	38.56	59278.00	38.57
618822	618989	NA	Intergenic region between trnE-Gly and rrnE-16S	BSU_IGR_549	NA	160.00	81.05	13526.00	80.99
935945	936018	+	trnD-Trp	BSUA_00962	Co-directional	158.00	92.89	6786.00	92.96
22292	22384	+	trnSL-Ser1	BSUA_00019	Co-directional	158.00	88.54	8145.00	88.53
9819	11356	+	rrnO-16S	BSUA_00008	Co-directional	146.00	42.34	65064.00	42.33
165596	165710	+	rrnI-5S	BSUA_00189	Co-directional	146.00	78.45	8908.00	78.14
30287	31824	+	rrnA-16S	BSUA_00030	Co-directional	142.00	37.84	58178.00	37.85
160544	160900	NA	Intergenic region between ybaN and rrnI-16S	BSU_IGR_156	NA	142.00	31.52	11228.00	31.54
935833	935854	NA	Intergenic region between trnD-Thr and trnD-Tyr	BSU_IGR_810	NA	140.00	102.82	2143.00	102.05
90544	92081	+	rrnJ-16S	BSUA_00096	Co-directional	138.00	43.12	66301.00	43.14
95956	96032	+	trnJ-Arg	BSUA_00105	Co-directional	136.00	66.29	5036.00	66.26
3820620	3821492	-	speB	BSUA_03984	Co-directional	136.00	4.53	3956.00	4.54
935210	935301	+	trnD-Ser	BSUA_00954	Co-directional	132.00	82.28	7478.00	82.18
3149861	3151398	-	rrnB-16S	BSUA_03312	Co-directional	132.00	35.54	54634.00	35.55
35239	35353	+	rrnA-5S	BSUA_00034	Co-directional	132.00	76.64	8748.00	76.74
31932	32008	+	trnA-Ile	BSUA_00031	Co-directional	128.00	87.27	6622.00	87.13
30036	30286	NA	Intergenic region between bofA and rrnA-16S	BSU_IGR_30	NA	126.00	48.68	12184.00	48.74
4173833	4175836	-	yyaE	BSUA_04347	Co-directional	124.00	9.60	19240.00	9.61
929953	930252	NA	Intergenic region between ygxA and rrnD-16S	BSU_IGR_799	NA	124.00	25.91	7751.00	25.92
95239	95353	+	rrnJ-5S	BSUA_00098	Co-directional	122.00	49.11	5584.00	48.98
132882	134072	+	tufA	BSUA_00141	Co-directional	122.00	18.33	21813.00	18.33
165539	165595	NA	Intergenic region between rrnI-23S and rrnI-5S	BSU_IGR_158	NA	122.00	27.86	1525.00	27.23
4009106	4009549	-	yxxD	BSUA_04170	Co-directional	122.00	12.08	5362.00	12.10
345487	347034	+	putC	BSUA_00370	Co-directional	120.00	10.22	15811.00	10.22
22496	23149	-	dck	BSUA_00020	Head-On	120.00	15.80	10323.00	15.81
95455	95530	+	trnJ-Thr	BSUA_00100	Co-directional	118.00	82.08	6155.00	82.07
194466	194550	+	trnSL-Tyr1	BSUA_00220	Co-directional	116.00	73.11	6146.00	73.17
165711	165754	NA	Intergenic region between rrnI-5S and trnI-Asn	BSU_IGR_159	NA	116.00	49.09	2074.00	48.23
120061	120561	+	rplJ	BSUA_00132	Co-directional	114.00	27.98	14018.00	28.04
9460	9818	NA	Intergenic region between gyrA and rrnO-16S	BSU_IGR_7	NA	114.00	42.88	15357.00	42.90
217705	219048	+	skfF	BSUA_00244	Co-directional	112.00	7.20	9672.00	7.20
3146381	3146456	-	trnB-Thr	BSUA_03308	Co-directional	112.00	82.92	6238.00	83.17
618748	618821	+	trnE-Gly	BSUA_00650	Co-directional	112.00	38.19	2760.00	37.81
4160444	4161820	-	tetB	BSUA_04331	Co-directional	110.00	13.72	18896.00	13.73
512128	512249	NA	Intergenic region between ydcK and trnS-Asn	BSU_IGR_436	NA	110.00	37.41	4507.00	37.25
3145560	3145636	-	trnB-Met3	BSUA_03299	Co-directional	110.00	57.97	4400.00	57.89
101095	101209	+	rrnW-5S	BSUA_00110	Co-directional	110.00	57.51	6576.00	57.68
171320	171511	NA	Intergenic region between rrnH-5S and rrnG-16S	BSU_IGR_167	NA	110.00	50.11	9581.00	50.16
95375	95450	+	trnJ-Val	BSUA_00099	Co-directional	108.00	79.55	5966.00	79.55
96033	96059	NA	Intergenic region between trnJ-Arg and trnJ-Pro	BSU_IGR_89	NA	108.00	79.04	2038.00	78.38
936407	936495	+	trnD-Leu1	BSUA_00967	Co-directional	108.00	71.60	6331.00	71.94
1751	1938	NA	Intergenic region between dnaA and dnaN	BSU_IGR_1	NA	108.00	26.20	4922.00	26.32
935007	935121	+	rrnD-5S	BSUA_00952	Co-directional	106.00	60.42	6884.00	60.39
3146268	3146343	-	trnB-Lys	BSUA_03307	Co-directional	106.00	71.55	5368.00	71.57
35105	35238	NA	Intergenic region between rrnA-23S and rrnA-5S	BSU_IGR_34	NA	106.00	48.52	6433.00	48.37
31825	31931	NA	Intergenic region between rrnA-16S and trnA-Ile	BSU_IGR_31	NA	106.00	26.28	2751.00	25.95
96060	96136	+	trnJ-Pro	BSUA_00106	Co-directional	104.00	78.26	5938.00	78.13
936043	936118	+	trnD-His	BSUA_00963	Co-directional	104.00	50.95	3817.00	50.89
935755	935759	NA	Intergenic region between trnD-Phe and trnD-Thr	BSU_IGR_809	NA	104.00	76.00	308.00	77.00
623816	623892	+	trnE-Met	BSUA_00654	Co-directional	102.00	49.43	3752.00	49.37
3557818	3558456	-	hisH	BSUA_03719	Co-directional	102.00	13.12	8356.00	13.10
165832	165904	+	trnI-Thr	BSUA_00191	Co-directional	100.00	73.32	5296.00	73.56
583776	584453	-	ydfR	BSUA_00611	Head-On	100.00	7.37	4951.00	7.31
936019	936042	NA	Intergenic region between trnD-Trp and trnD-His	BSU_IGR_812	NA	100.00	60.67	1372.00	59.65
525133	527571	+	yddG	BSUA_00547	Co-directional	100.00	6.92	16861.00	6.92
95861	95946	+	trnJ-Leu2	BSUA_00104	Co-directional	98.00	65.53	5575.00	65.59
4097725	4098354	-	yydI	BSUA_04260	Co-directional	98.00	16.17	10173.00	16.17
3713775	3713948	NA	Intergenic region between ywpG and ywpF	BSU_IGR_3171	NA	98.00	34.06	5908.00	34.15
4127972	4128195	NA	Intergenic region between trnY-Lys and purA	BSU_IGR_3516	NA	98.00	43.95	9798.00	43.94
3145991	3146076	-	trnB-Leu2	BSUA_03304	Co-directional	96.00	63.95	5454.00	64.16
618325	618657	NA	Intergenic region between ydhU and trnE-Arg	BSU_IGR_547	NA	96.00	31.36	10427.00	31.41
936128	936199	+	trnD-Gln	BSUA_00964	Co-directional	96.00	61.83	4404.00	62.03
121068	121673	+	ybxB	BSUA_00134	Co-directional	96.00	14.36	8694.00	14.37
54441	55298	+	purR	BSUA_00058	Co-directional	96.00	8.46	7260.00	8.47
968014	968448	NA	Intergenic region between cspB and yhcJ	BSU_IGR_849	NA	96.00	14.69	6391.00	14.73
935205	935209	NA	Intergenic region between trnD-Asn and trnD-Ser	BSU_IGR_803	NA	96.00	91.20	369.00	92.25
935679	935754	+	trnD-Phe	BSUA_00959	Co-directional	94.00	54.05	4083.00	54.44
3752061	3752801	-	ywmB	BSUA_03912	Co-directional	94.00	24.26	17959.00	24.27
4068677	4069669	-	yxbC	BSUA_04230	Co-directional	94.00	9.95	9882.00	9.96
106039	107472	+	radA	BSUA_00115	Co-directional	94.00	11.19	16050.00	11.20
935122	935129	NA	Intergenic region between rrnD-5S and trnD-Asn	BSU_IGR_802	NA	94.00	78.75	549.00	78.43
63964	64098	NA	Intergenic region between mfd and spoVT	BSU_IGR_61	NA	94.00	23.57	3168.00	23.64
11628	11710	NA	Intergenic region between trnO-Ala and rrnO-23S	BSU_IGR_10	NA	94.00	56.27	4601.00	56.11
4099243	4100202	-	yydG	BSUA_04262	Co-directional	92.00	19.95	19140.00	19.96
118424	118590	NA	Intergenic region between nusG and rplK	BSU_IGR_106	NA	92.00	30.90	5129.00	30.90
3145554	3145559	NA	Intergenic region between trnB-Ser1 and trnB-Met3	BSU_IGR_2716	NA	92.00	62.33	310.00	62.00
1262443	1263061	NA	Intergenic region between yjdJ and ctaO	BSU_IGR_1111	NA	92.00	2.46	1522.00	2.46
4124615	4126450	-	walK	BSUA_04287	Co-directional	90.00	9.21	16898.00	9.21
194371	194443	+	trnSL-Thr1	BSUA_00219	Co-directional	90.00	51.45	3691.00	51.26
3651166	3653187	-	tagE	BSUA_03806	Co-directional	90.00	11.31	22861.00	11.31
96137	96145	NA	Intergenic region between trnJ-Pro and trnJ-Ala	BSU_IGR_90	NA	90.00	81.33	646.00	80.75
4182366	4184252	-	trmF	BSUA_04356	Co-directional	88.00	10.38	19573.00	10.38
121919	125500	+	rpoB	BSUA_00135	Co-directional	88.00	15.09	54021.00	15.09
512633	512708	+	trnS-Lys	BSUA_00527	Co-directional	88.00	59.26	4442.00	59.23
11464	11540	+	trnO-Ile	BSUA_00009	Co-directional	88.00	52.68	3989.00	52.49
166067	166143	+	trnI-Arg	BSUA_00193	Co-directional	88.00	50.10	3821.00	50.28
707183	708373	+	yerH	BSUA_00734	Co-directional	88.00	6.72	8000.00	6.72
3644143	3646330	NA	Intergenic region between ggaA and tagH	BSU_IGR_3118	NA	88.00	10.33	22602.00	10.33
95182	95238	NA	Intergenic region between rrnJ-23S and rrnJ-5S	BSU_IGR_82	NA	88.00	27.44	1525.00	27.23
95772	95846	+	trnJ-Gly	BSUA_00103	Co-directional	86.00	59.25	4378.00	59.16
48629	49942	+	yabE	BSUA_00051	Co-directional	86.00	14.40	18913.00	14.40
3738236	3738877	-	ywnB	BSUA_03896	Co-directional	86.00	8.05	5165.00	8.06
194034	194212	NA	Intergenic region between ybbK and trnSL-Glu2	BSU_IGR_183	NA	86.00	25.65	4552.00	25.57
3146344	3146380	NA	Intergenic region between trnB-Lys and trnB-Thr	BSU_IGR_2724	NA	86.00	55.41	1967.00	54.64
4008370	4008751	NA	Intergenic region between bglP and yxxE	BSU_IGR_3414	NA	86.00	15.61	5948.00	15.61
90227	90543	NA	Intergenic region between lysS and rrnJ-16S	BSU_IGR_80	NA	86.00	31.60	10001.00	31.65
4086179	4086910	+	gntR	BSUA_04248	Head-On	86.00	12.88	9424.00	12.89
4102807	4103339	NA	Intergenic region between fbp and yydD	BSU_IGR_3493	NA	86.00	8.36	4458.00	8.38
1453414	1453576	NA	Intergenic region between pbpH and kinA	BSU_IGR_1269	NA	86.00	22.39	3644.00	22.49
121674	121918	NA	Intergenic region between ybxB and rpoB	BSU_IGR_112	NA	86.00	18.29	4469.00	18.32
3818768	3819913	+	rapF	BSUA_03981	Head-On	84.00	12.11	13866.00	12.11
95649	95731	+	trnJ-Leu1	BSUA_00102	Co-directional	84.00	52.48	4311.00	52.57
512420	512448	NA	Intergenic region between trnS-Ser and trnS-Glu	BSU_IGR_437	NA	84.00	37.24	1028.00	36.71
512607	512632	NA	Intergenic region between trnS-Gln and trnS-Lys	BSU_IGR_439	NA	84.00	42.69	1044.00	41.76
3714360	3714498	NA	Intergenic region between ywpF and ywpE	BSU_IGR_3172	NA	84.00	26.26	3614.00	26.19
3145444	3145460	NA	Intergenic region between trnB-Met2 and trnB-Ser1	BSU_IGR_2715	NA	84.00	59.41	946.00	59.13
4185963	4186589	-	jag	BSUA_04358	Co-directional	84.00	12.65	7925.00	12.66
32009	32019	NA	Intergenic region between trnA-Ile and trnA-Ala	BSU_IGR_32	NA	84.00	63.09	646.00	64.60
936249	936323	+	trnD-Gly	BSUA_00965	Co-directional	82.00	61.07	4536.00	61.30
3924870	3925019	+	ywzH	BSUA_04088	Head-On	82.00	17.51	2620.00	17.58
292889	293272	-	yczC	BSUA_00320	Head-On	82.00	10.45	4014.00	10.48
52553	52762	NA	Intergenic region between yabG and veg	BSU_IGR_50	NA	82.00	16.67	3492.00	16.71
4142808	4144115	+	yybO	BSUA_04310	Head-On	82.00	7.95	10398.00	7.96
3729273	3729556	NA	Intergenic region between ywoB and amtB	BSU_IGR_3188	NA	82.00	20.79	5904.00	20.86
32096	32178	NA	Intergenic region between trnA-Ala and rrnA-23S	BSU_IGR_33	NA	82.00	51.35	4210.00	51.34
935130	935204	+	trnD-Asn	BSUA_00953	Co-directional	80.00	61.41	4537.00	61.31
95567	95642	+	trnJ-Lys	BSUA_00101	Co-directional	80.00	50.05	3761.00	50.15
4045843	4046715	-	iolJ	BSUA_04209	Co-directional	80.00	9.10	7945.00	9.11
4039945	4040910	+	yxeB	BSUA_04203	Head-On	80.00	12.37	11930.00	12.36
3654137	3654907	+	tagA	BSUA_03808	Head-On	80.00	10.99	8451.00	10.98
1939	3075	+	dnaN	BSUA_00002	Co-directional	80.00	15.28	17369.00	15.29
319188	320360	-	yceJ	BSUA_00345	Head-On	80.00	5.49	6437.00	5.49
3502868	3503326	+	slrR	BSUA_03665	Head-On	80.00	15.16	6955.00	15.19
76344	76886	+	hprT	BSUA_00081	Co-directional	80.00	15.67	8508.00	15.70
3956895	3957992	-	msmX	BSUA_04120	Co-directional	80.00	8.88	9754.00	8.89
766506	767846	+	lplD	BSUA_00786	Co-directional	80.00	4.13	5542.00	4.14
3287595	3288896	-	hom	BSUA_03444	Co-directional	80.00	3.84	4981.00	3.83
194555	194629	+	trnSL-Gln2	BSUA_00221	Co-directional	80.00	61.01	4519.00	61.07
96146	96221	+	trnJ-Ala	BSUA_00107	Co-directional	80.00	38.34	2840.00	37.87
623803	623815	NA	Intergenic region between rrnE-5S and trnE-Met	BSU_IGR_552	NA	80.00	74.46	895.00	74.58
967810	968013	-	cspB	BSUA_01006	Head-On	80.00	23.31	4738.00	23.34
95354	95374	NA	Intergenic region between rrnJ-5S and trnJ-Val	BSU_IGR_83	NA	80.00	41.14	800.00	40.00
194630	194856	NA	Intergenic region between trnSL-Gln2 and sigW	BSU_IGR_185	NA	80.00	24.92	5620.00	24.87
3811319	3812629	+	albD	BSUA_03975	Head-On	80.00	7.33	9606.00	7.33
11541	11551	NA	Intergenic region between trnO-Ile and trnO-Ala	BSU_IGR_9	NA	80.00	56.73	577.00	57.70
96222	96399	NA	Intergenic region between trnJ-Ala and rrnW-16S	BSU_IGR_91	NA	80.00	40.57	7159.00	40.45
2893095	2893282	NA	Intergenic region between lcfA and yshE	BSU_IGR_2510	NA	80.00	4.00	744.00	3.98
3888082	3890031	-	qoxB	BSUA_04052	Co-directional	78.00	10.19	19856.00	10.19
70181	70257	+	trnSL-Met1	BSUA_00075	Co-directional	78.00	49.87	3776.00	49.68
3145813	3145889	-	trnB-Pro	BSUA_03302	Co-directional	78.00	49.14	3724.00	49.00
4171649	4172167	-	ssbA	BSUA_04344	Co-directional	78.00	14.55	7532.00	14.54
119855	119955	+	BSU_misc_RNA_3	BSU_misc_3	Co-directional	78.00	45.76	4595.00	45.95
3278807	3279661	-	dapF	BSUA_03435	Co-directional	78.00	4.35	3715.00	4.35
481314	482921	+	dctS	BSUA_00487	Co-directional	78.00	6.44	10344.00	6.44
194444	194465	NA	Intergenic region between trnSL-Thr1 and trnSL-Tyr1	BSU_IGR_184	NA	78.00	59.91	1243.00	59.19
4146428	4147183	+	yybM	BSUA_04313	Head-On	78.00	11.57	8748.00	11.59
4044072	4045049	-	yxdK	BSUA_04207	Co-directional	78.00	8.59	8404.00	8.60
3141391	3142533	-	glgC	BSUA_03287	Co-directional	78.00	4.76	5437.00	4.76
4086903	4088444	+	gntK	BSUA_04249	Head-On	76.00	6.32	9719.00	6.31
4077691	4078899	-	yxaH	BSUA_04239	Co-directional	76.00	14.09	17023.00	14.09
2871697	2872518	+	ysnF	BSUA_03021	Head-On	76.00	10.84	8889.00	10.83
4083711	4084742	-	yxaB	BSUA_04246	Co-directional	76.00	11.25	11592.00	11.24
134171	135127	+	ybaC	BSUA_00142	Co-directional	76.00	14.45	13807.00	14.44
165755	165829	+	trnI-Asn	BSUA_00190	Co-directional	76.00	49.71	3669.00	49.58
200285	202087	+	glmS	BSUA_00227	Co-directional	76.00	12.30	22172.00	12.30
4103340	4105100	-	yydD	BSUA_04265	Co-directional	76.00	9.50	16728.00	9.50
3943074	3943610	-	sigY	BSUA_04109	Co-directional	76.00	11.91	6389.00	11.92
4163961	4166030	+	yyaL	BSUA_04336	Head-On	76.00	9.94	20574.00	9.94
4147880	4148635	+	yybK	BSUA_04315	Head-On	76.00	13.49	10174.00	13.48
4057146	4057560	NA	Intergenic region between mmsA and iolR	BSU_IGR_3455	NA	76.00	20.21	8353.00	20.18
4005108	4006553	-	bglH	BSUA_04167	Co-directional	76.00	9.35	13516.00	9.35
70258	70266	NA	Intergenic region between trnSL-Met1 and trnSL-Glu1	BSU_IGR_67	NA	76.00	64.89	514.00	64.25
3765026	3765100	NA	Intergenic region between ywlE and ywlD	BSU_IGR_3226	NA	76.00	43.49	3223.00	43.55
4088473	4089819	+	gntP	BSUA_04250	Head-On	74.00	11.32	15246.00	11.33
584566	585273	+	ydfS	BSUA_00612	Co-directional	74.00	12.26	8657.00	12.24
370255	371688	+	bglC	BSUA_00391	Co-directional	74.00	8.18	11729.00	8.18
3144922	3144998	-	trnB-Ile2	BSUA_03292	Co-directional	74.00	42.52	3230.00	42.50
4133866	4135923	+	yycA	BSUA_04300	Head-On	74.00	3.79	7802.00	3.79
125562	129161	+	rpoC	BSUA_00136	Co-directional	74.00	10.81	38875.00	10.80
76984	78897	+	ftsH	BSUA_00082	Co-directional	74.00	16.46	31508.00	16.47
216921	217640	+	skfE	BSUA_00243	Co-directional	74.00	10.04	7232.00	10.06
327626	329605	+	amyE	BSUA_00353	Co-directional	74.00	9.31	18414.00	9.30
3893401	3894573	-	galK	BSUA_04056	Co-directional	74.00	6.87	8059.00	6.88
2832598	2833470	-	mreC	BSUA_02988	Co-directional	74.00	3.38	2941.00	3.37
118591	119016	+	rplK	BSUA_00130	Co-directional	74.00	16.83	7167.00	16.86
3407094	3409418	-	helD	BSUA_03573	Co-directional	74.00	6.14	14258.00	6.14
3919923	3921161	+	tyrZ	BSUA_04084	Head-On	74.00	7.74	9576.00	7.74
3851733	3853280	-	rocA	BSUA_04014	Co-directional	74.00	8.69	13430.00	8.68
4138422	4139351	-	yybS	BSUA_04303	Co-directional	74.00	12.62	11721.00	12.62
2828284	2828592	-	rplU	BSUA_02982	Co-directional	74.00	24.44	7547.00	24.50
3547130	3548551	-	cwlO	BSUA_03710	Co-directional	74.00	13.13	18673.00	13.14
4070178	4070912	+	yxbB	BSUA_04231	Head-On	74.00	8.99	6602.00	8.99
934894	935006	NA	Intergenic region between rrnD-23S and rrnD-5S	BSU_IGR_801	NA	74.00	22.12	2473.00	22.08
4118509	4119894	+	rocR	BSUA_04282	Head-On	74.00	6.17	8538.00	6.16
193578	194033	-	ybbK	BSUA_00216	Head-On	74.00	6.61	2975.00	6.54
4185653	4185962	NA	Intergenic region between trmE and jag	BSU_IGR_3571	NA	74.00	25.77	7982.00	25.83
3760772	3761193	NA	Intergenic region between atpI and upp	BSU_IGR_3221	NA	74.00	19.03	8020.00	19.05
95847	95860	NA	Intergenic region between trnJ-Gly and trnJ-Leu2	BSU_IGR_87	NA	74.00	62.57	816.00	62.77
3076	3205	NA	Intergenic region between dnaN and yaaA	BSU_IGR_2	NA	74.00	13.71	1752.00	13.58
950687	950776	NA	Intergenic region between trnSL-Gly1 and yhzB	BSU_IGR_834	NA	74.00	33.82	3028.00	34.02
1355427	1355543	NA	Intergenic region between ykgA and ykhA	BSU_IGR_1186	NA	74.00	18.29	2116.00	18.24
3424630	3426969	-	rnr	BSUA_03589	Co-directional	72.00	5.57	13037.00	5.57
3145098	3145173	-	trnB-His	BSUA_03294	Co-directional	72.00	55.16	4126.00	55.01
130684	132762	+	fusA	BSUA_00140	Co-directional	72.00	14.35	29815.00	14.35
3146489	3146564	-	trnB-Val	BSUA_03309	Co-directional	72.00	44.24	3330.00	44.40
3936853	3937011	-	yxzF	BSUA_04100	Co-directional	72.00	18.29	2907.00	18.40
50640	51518	+	ksgA	BSUA_00053	Co-directional	72.00	15.79	13869.00	15.80
4043155	4043928	-	yxdL	BSUA_04206	Co-directional	72.00	10.78	8332.00	10.78
4187516	4187866	-	rnpA	BSUA_04360	Co-directional	72.00	18.50	6440.00	18.40
95732	95771	NA	Intergenic region between trnJ-Leu1 and trnJ-Gly	BSU_IGR_86	NA	72.00	55.25	2139.00	54.85
4148632	4149288	+	yybJ	BSUA_04316	Head-On	72.00	13.18	8633.00	13.16
4161917	4162168	NA	Intergenic region between tetL and yyaO	BSU_IGR_3549	NA	72.00	20.70	5188.00	20.67
3581214	3581540	-	yvlA	BSUA_03743	Co-directional	72.00	12.81	4172.00	12.80
4159371	4159937	+	yyaP	BSUA_04330	Head-On	72.00	16.35	9262.00	16.36
3895055	3895726	-	ywcC	BSUA_04058	Co-directional	72.00	7.24	4858.00	7.24
3145174	3145190	NA	Intergenic region between trnB-His and trnB-Phe	BSU_IGR_2712	NA	72.00	53.06	842.00	52.63
3145890	3145904	NA	Intergenic region between trnB-Pro and trnB-Arg	BSU_IGR_2719	NA	72.00	46.67	648.00	46.29
3977821	3978513	NA	Intergenic region between yxjB and nupG	BSU_IGR_3391	NA	72.00	14.52	10053.00	14.53
3594307	3595122	NA	Intergenic region between minJ and ctpB	BSU_IGR_3079	NA	72.00	12.21	9957.00	12.22
904022	905023	+	yfiZ	BSUA_00919	Co-directional	72.00	6.00	6005.00	6.00
49943	50086	NA	Intergenic region between yabE and rnmV	BSU_IGR_48	NA	72.00	16.81	2395.00	16.75
3567942	3568122	NA	Intergenic region between hprK and nagA	BSU_IGR_3060	NA	72.00	25.31	4571.00	25.39
417709	417987	NA	Intergenic region between dtpT and yclG	BSU_IGR_354	NA	72.00	12.08	3367.00	12.11
387739	398490	+	srfAB	BSUA_00399	Co-directional	70.00	5.59	60091.00	5.59
4016336	4017994	+	hutU	BSUA_04178	Head-On	70.00	5.82	9657.00	5.82
4050935	4051828	-	iolE	BSUA_04214	Co-directional	70.00	12.17	10878.00	12.18
527568	528557	+	cwlT	BSUA_00548	Co-directional	70.00	7.91	7814.00	7.90
144527	145822	+	secY	BSUA_00164	Co-directional	70.00	15.61	20220.00	15.61
3996306	4003310	-	wapA	BSUA_04164	Co-directional	70.00	8.16	57160.00	8.16
3441951	3442604	-	opuCB	BSUA_03610	Co-directional	70.00	10.30	6734.00	10.31
4167152	4168507	+	yyaJ	BSUA_04338	Head-On	70.00	5.77	7828.00	5.78
3721819	3722232	+	ywoH	BSUA_03878	Head-On	70.00	9.86	4067.00	9.85
4114473	4115363	-	argI	BSUA_04279	Co-directional	70.00	11.10	9887.00	11.11
348732	349967	+	putR	BSUA_00372	Co-directional	70.00	2.97	3629.00	2.94
3146586	3146700	-	rrnB-5S	BSUA_03310	Co-directional	70.00	35.29	4019.00	35.25
1002546	1003550	+	lytE	BSUA_01037	Co-directional	70.00	3.48	3495.00	3.48
4144116	4145876	NA	Intergenic region between yybO and yybN	BSU_IGR_3532	NA	70.00	9.27	16323.00	9.27
81771	82697	+	cysK	BSUA_00086	Co-directional	70.00	6.53	6044.00	6.53
3873248	3873586	-	ywzG	BSUA_04037	Co-directional	70.00	14.68	4978.00	14.73
343586	344368	+	ycgL	BSUA_00368	Co-directional	70.00	8.00	6262.00	8.01
11357	11463	NA	Intergenic region between rrnO-16S and trnO-Ile	BSU_IGR_8	NA	70.00	21.87	2293.00	21.63
3733949	3734467	+	ywnG	BSUA_03891	Head-On	70.00	11.38	5904.00	11.40
4076950	4077205	NA	Intergenic region between yxaJ and yxaI	BSU_IGR_3470	NA	70.00	28.96	7401.00	29.02
3172332	3173789	-	yulC	BSUA_03335	Co-directional	70.00	4.70	6854.00	4.70
3919006	3919155	NA	Intergenic region between ywaF and ywaE	BSU_IGR_3346	NA	70.00	17.49	2609.00	17.51
469210	469420	NA	Intergenic region between mtlR and ydaB	BSU_IGR_398	NA	70.00	19.01	3998.00	19.04
119111	119809	+	rplA	BSUA_00131	Co-directional	68.00	17.24	12024.00	17.23
693696	694964	+	purD	BSUA_00722	Co-directional	68.00	5.11	6477.00	5.11
631308	631481	+	tatAY	BSUA_00664	Co-directional	68.00	12.14	2100.00	12.14
3639976	3642678	-	ggaB	BSUA_03799	Co-directional	68.00	6.62	17881.00	6.62
14847	15794	-	yaaC	BSUA_00013	Head-On	68.00	10.61	10042.00	10.60
4186586	4187365	-	oxaAA	BSUA_04359	Co-directional	68.00	14.68	11452.00	14.70
4180660	4181511	-	noc	BSUA_04354	Co-directional	68.00	10.75	9138.00	10.74
427245	428663	+	yclK	BSUA_00426	Co-directional	68.00	7.88	11182.00	7.89
3743768	3744901	-	rapB	BSUA_03904	Co-directional	68.00	7.53	8542.00	7.54
4131768	4131968	+	yycD	BSUA_04296	Head-On	68.00	10.14	2013.00	10.07
3144414	3144645	NA	Intergenic region between glgB and trnB-Glu	BSU_IGR_2707	NA	68.00	10.25	2372.00	10.27
491299	491619	-	ydbP	BSUA_00498	Head-On	68.00	14.37	4597.00	14.37
4111562	4112299	-	yycO	BSUA_04275	Co-directional	68.00	5.23	3833.00	5.20
219615	220040	+	skfH	BSUA_00246	Co-directional	68.00	12.19	5192.00	12.22
1282622	1283800	+	ndh	BSUA_01338	Co-directional	68.00	3.31	3868.00	3.28
475749	475970	-	mntH	BSUA_00478	Head-On	68.00	18.88	4189.00	18.95
582891	583421	NA	Intergenic region between ydzH and ydzR	BSU_IGR_513	NA	68.00	4.43	2352.00	4.44
562594	562779	+	ydzO	BSUA_00587	Co-directional	68.00	16.81	3122.00	16.88
3961526	3961993	NA	Intergenic region between yxkD and yxkC	BSU_IGR_3376	NA	68.00	12.45	5812.00	12.45
3552282	3552445	NA	Intergenic region between bmrA and yvzA	BSU_IGR_3052	NA	68.00	19.80	3239.00	19.87
3409419	3409615	NA	Intergenic region between helD and yvgT	BSU_IGR_2942	NA	68.00	23.78	4677.00	23.86
4187366	4187515	NA	Intergenic region between oxaAA and rnpA	BSU_IGR_3572	NA	68.00	17.31	2564.00	17.21
614460	615359	+	gmuE	BSUA_00644	Co-directional	68.00	5.69	5120.00	5.70
4039768	4039944	NA	Intergenic region between yxeC and yxeB	BSU_IGR_3442	NA	68.00	22.18	3877.00	22.03
4088445	4088472	NA	Intergenic region between gntK and gntP	BSU_IGR_3480	NA	68.00	51.93	1411.00	52.26
290095	290139	NA	Intergenic region between lmrB and lmrA	BSU_IGR_264	NA	68.00	6.36	280.00	6.36
376963	387726	+	srfAA	BSUA_00398	Co-directional	66.00	6.19	66657.00	6.19
4110388	4111551	-	yycP	BSUA_04274	Co-directional	66.00	9.94	11556.00	9.94
194857	195420	+	sigW	BSUA_00222	Co-directional	66.00	14.65	8248.00	14.65
3146091	3146165	-	trnB-Gly1	BSUA_03305	Co-directional	66.00	33.79	2502.00	33.81
3232170	3233642	-	pncB	BSUA_03394	Co-directional	66.00	4.86	7166.00	4.87
19062	19946	+	pdxS	BSUA_00016	Co-directional	66.00	9.19	8124.00	9.19
3631886	3633376	-	lytC	BSUA_03793	Co-directional	66.00	8.80	13106.00	8.80
371725	372123	-	nin	BSUA_00392	Head-On	66.00	19.08	7590.00	19.07
3620173	3621348	+	tagV	BSUA_03783	Head-On	66.00	10.66	12538.00	10.67
1086652	1087932	+	yhfN	BSUA_01126	Co-directional	66.00	4.67	5972.00	4.67
129702	130118	+	rpsL	BSUA_00138	Co-directional	66.00	14.23	5933.00	14.26
130160	130630	+	rpsG	BSUA_00139	Co-directional	66.00	13.15	6168.00	13.12
20880	22157	+	serS	BSUA_00018	Co-directional	66.00	10.04	12809.00	10.03
3696221	3697102	+	ywqM	BSUA_03849	Head-On	66.00	8.40	7408.00	8.41
565250	566026	+	ydfB	BSUA_00590	Co-directional	66.00	5.20	4027.00	5.19
224083	224940	-	ybdN	BSUA_00252	Head-On	66.00	9.42	8065.00	9.41
4105491	4106936	-	yydB	BSUA_04267	Co-directional	66.00	10.25	14813.00	10.25
4035305	4036291	-	yxeI	BSUA_04196	Co-directional	66.00	8.28	8172.00	8.29
4058370	4059302	+	iolS	BSUA_04220	Head-On	66.00	12.00	11182.00	12.00
3808513	3808824	NA	Intergenic region between ywiB and sboA	BSU_IGR_3262	NA	66.00	17.15	5348.00	17.20
70013	70180	NA	Intergenic region between yabR and trnSL-Met1	BSU_IGR_66	NA	66.00	16.93	2806.00	16.80
776230	779415	+	yetO	BSUA_00799	Co-directional	66.00	3.87	12327.00	3.87
3382802	3382959	NA	Intergenic region between sigO and yvrJ	BSU_IGR_2923	NA	66.00	28.48	4483.00	28.55
86946	87449	+	folK	BSUA_00092	Co-directional	66.00	12.23	6157.00	12.24
4139352	4139577	NA	Intergenic region between yybS and yyzH	BSU_IGR_3526	NA	66.00	16.97	3812.00	16.94
3607192	3607521	-	yvyC	BSUA_03766	Co-directional	66.00	11.64	3840.00	11.67
95531	95566	NA	Intergenic region between trnJ-Thr and trnJ-Lys	BSU_IGR_84	NA	66.00	34.11	1165.00	33.29
220287	221264	+	ybdG	BSUA_00247	Co-directional	66.00	10.10	9868.00	10.10
3502623	3502867	NA	Intergenic region between epsA and slrR	BSU_IGR_3014	NA	66.00	23.51	5760.00	23.61
502088	502202	NA	Intergenic region between alrA and endB	BSU_IGR_429	NA	66.00	29.41	3344.00	29.33
3146077	3146090	NA	Intergenic region between trnB-Leu2 and trnB-Gly1	BSU_IGR_2721	NA	66.00	57.00	749.00	57.62
286056	286784	+	tatCD	BSUA_00313	Co-directional	66.00	8.50	6195.00	8.51
70267	70338	+	trnSL-Glu1	BSUA_00076	Co-directional	66.00	24.92	1753.00	24.69
4162565	4162975	+	yyaN	BSUA_04334	Head-On	66.00	17.48	7168.00	17.48
3494937	3496040	-	epsG	BSUA_03658	Co-directional	66.00	8.14	8986.00	8.15
3145982	3145990	NA	Intergenic region between trnB-Arg and trnB-Leu2	BSU_IGR_2720	NA	66.00	58.22	470.00	58.75
3749105	3749489	NA	Intergenic region between ywmC and spoIID	BSU_IGR_3208	NA	66.00	8.48	3264.00	8.50
3914569	3914995	NA	Intergenic region between epr and sacX	BSU_IGR_3342	NA	66.00	9.68	4118.00	9.67
935940	935944	NA	Intergenic region between trnD-Tyr and trnD-Trp	BSU_IGR_811	NA	66.00	45.20	173.00	43.25
1283801	1284009	NA	Intergenic region between ndh and uxaC	BSU_IGR_1132	NA	66.00	13.31	2747.00	13.21
17382	17533	NA	Intergenic region between guaB and dacA	BSU_IGR_14	NA	66.00	16.26	2465.00	16.32
4154206	4154218	NA	Intergenic region between yybE and yybD	BSU_IGR_3539	NA	66.00	60.77	727.00	60.58
314807	314890	NA	Intergenic region between yceF and yceG	BSU_IGR_287	NA	66.00	27.86	2311.00	27.84
723836	726475	+	yeeA	BSUA_00747	Co-directional	64.00	6.69	17650.00	6.69
3646331	3647914	-	tagH	BSUA_03803	Co-directional	64.00	8.38	13257.00	8.37
103572	106004	+	clpC	BSUA_00114	Co-directional	64.00	7.11	17303.00	7.11
3907121	3908320	+	ywbF	BSUA_04072	Head-On	64.00	9.55	11444.00	9.54
166171	166247	+	trnI-Pro	BSUA_00194	Co-directional	64.00	30.91	2353.00	30.96
4053791	4054768	-	iolC	BSUA_04216	Co-directional	64.00	7.22	7062.00	7.23
3395121	3396974	+	yvgJ	BSUA_03564	Head-On	64.00	3.86	7143.00	3.85
623688	623802	+	rrnE-5S	BSUA_00653	Co-directional	64.00	25.70	2914.00	25.56
28867	29463	+	recR	BSUA_00027	Co-directional	64.00	6.06	3615.00	6.07
140857	141168	+	rplX	BSUA_00155	Co-directional	64.00	14.14	4406.00	14.17
4023102	4024283	-	nupC	BSUA_04183	Co-directional	64.00	8.34	9856.00	8.35
36478	37638	+	yaaN	BSUA_00037	Co-directional	64.00	7.38	8565.00	7.38
2232336	2233064	+	yomF	BSUA_02300	Head-On	64.00	3.96	2888.00	3.97
79880	80755	+	hslO	BSUA_00084	Co-directional	64.00	7.34	6423.00	7.34
4145877	4146314	+	yybN	BSUA_04312	Head-On	64.00	14.13	6176.00	14.13
67877	68137	+	yabO	BSUA_00070	Co-directional	64.00	12.70	3310.00	12.73
4128196	4129488	-	purA	BSUA_04293	Co-directional	64.00	6.10	7862.00	6.09
635417	636979	NA	Intergenic region between groEL and ydiM	BSU_IGR_565	NA	64.00	7.44	11622.00	7.44
51662	52552	+	yabG	BSUA_00054	Co-directional	64.00	6.78	6034.00	6.78
3219365	3221770	+	mrpA	BSUA_03379	Head-On	64.00	4.64	11123.00	4.62
972570	973139	+	yhcN	BSUA_01011	Co-directional	64.00	5.36	3040.00	5.34
22158	22291	NA	Intergenic region between serS and trnSL-Ser1	BSU_IGR_19	NA	64.00	15.60	2051.00	15.42
1296399	1297163	-	yjnA	BSUA_01349	Head-On	64.00	6.17	4719.00	6.18
4140385	4140762	-	hypR	BSUA_04306	Co-directional	64.00	11.12	4201.00	11.14
2827943	2828281	-	ysxB	BSUA_02981	Co-directional	64.00	17.01	5755.00	17.03
3978514	3979707	+	nupG	BSUA_04142	Head-On	64.00	9.78	11663.00	9.78
4147173	4147883	+	yybL	BSUA_04314	Head-On	64.00	13.56	9611.00	13.54
4156062	4156207	NA	Intergenic region between yybB and yybA	BSU_IGR_3542	NA	64.00	27.33	3953.00	27.26
166248	166255	NA	Intergenic region between trnI-Pro and trnI-Ala	BSU_IGR_163	NA	64.00	47.75	340.00	48.57
4118269	4118508	NA	Intergenic region between rocD and rocR	BSU_IGR_3507	NA	64.00	21.01	5008.00	20.95
4005006	4005107	NA	Intergenic region between yxiE and bglH	BSU_IGR_3413	NA	64.00	10.78	1081.00	10.70
1725052	1725167	NA	Intergenic region between pnpA and ylxY	BSU_IGR_1483	NA	64.00	5.38	623.00	5.42
3941479	3942366	-	yxlF	BSUA_04105	Co-directional	62.00	6.18	5483.00	6.18
3756646	3758154	-	atpA	BSUA_03918	Co-directional	62.00	9.98	15057.00	9.98
108674	109774	+	yacL	BSUA_00117	Co-directional	62.00	9.77	10752.00	9.77
3145735	3145807	-	trnB-Ala	BSUA_03301	Co-directional	62.00	41.64	2985.00	41.46
254915	256810	-	gamP	BSUA_00283	Head-On	62.00	7.04	13341.00	7.04
4136406	4138385	-	gdpP	BSUA_04302	Co-directional	62.00	9.87	19509.00	9.86
3867230	3868552	-	ywdJ	BSUA_04030	Co-directional	62.00	6.90	9126.00	6.90
4153327	4154205	+	yybE	BSUA_04321	Head-On	62.00	6.50	5679.00	6.47
3862499	3863668	-	spsC	BSUA_04025	Co-directional	62.00	6.91	8057.00	6.89
3542340	3543290	-	whiA	BSUA_03705	Co-directional	62.00	6.23	5907.00	6.22
323127	324008	+	opuAC	BSUA_00349	Co-directional	62.00	9.89	8724.00	9.90
4073928	4075127	+	yxaM	BSUA_04235	Head-On	62.00	11.01	13192.00	11.00
60430	63963	+	mfd	BSUA_00066	Co-directional	62.00	6.84	24168.00	6.84
3994191	3994607	-	yxiG	BSUA_04160	Co-directional	62.00	16.94	7057.00	16.96
3755706	3756569	-	atpG	BSUA_03917	Co-directional	62.00	10.41	8988.00	10.41
3657593	3660235	-	lytD	BSUA_03811	Co-directional	62.00	4.68	12374.00	4.68
306467	308152	+	ycdG	BSUA_00333	Co-directional	62.00	9.17	15466.00	9.18
1073303	1073878	+	yhgD	BSUA_01112	Co-directional	62.00	8.94	5147.00	8.95
4115437	4116840	-	rocE	BSUA_04280	Co-directional	62.00	9.85	13806.00	9.84
494703	496187	+	cshA	BSUA_00501	Co-directional	62.00	6.87	10196.00	6.87
4154219	4154662	+	yybD	BSUA_04322	Head-On	62.00	10.32	4551.00	10.27
4166027	4166926	-	yyaK	BSUA_04337	Co-directional	62.00	10.81	9719.00	10.81
4156208	4156660	-	yybA	BSUA_04325	Co-directional	62.00	10.43	4694.00	10.38
3701278	3702063	-	ywqG	BSUA_03855	Co-directional	62.00	8.24	6476.00	8.25
4126458	4127168	-	walR	BSUA_04288	Co-directional	62.00	13.28	9430.00	13.28
4055682	4057145	-	mmsA	BSUA_04218	Co-directional	62.00	6.10	8898.00	6.08
2939179	2939559	-	speD	BSUA_03089	Co-directional	62.00	12.04	4586.00	12.07
532268	533197	+	yddM	BSUA_00554	Co-directional	62.00	9.99	9279.00	9.99
166256	166331	+	trnI-Ala	BSUA_00195	Co-directional	62.00	36.92	2764.00	36.85
109789	110487	+	ispD	BSUA_00118	Co-directional	62.00	10.31	7197.00	10.31
935302	935335	NA	Intergenic region between trnD-Ser and trnD-Glu	BSU_IGR_804	NA	62.00	27.88	909.00	27.55
4098504	4099262	-	yydH	BSUA_04261	Co-directional	62.00	15.89	12050.00	15.90
3379381	3381123	-	yvrG	BSUA_03546	Co-directional	62.00	5.41	9434.00	5.42
3145716	3145734	NA	Intergenic region between trnB-Met1 and trnB-Ala	BSU_IGR_2717	NA	62.00	43.47	785.00	43.61
101038	101094	NA	Intergenic region between rrnW-23S and rrnW-5S	BSU_IGR_93	NA	62.00	22.00	1212.00	21.64
3785068	3785308	NA	Intergenic region between pyrG and rpoE	BSU_IGR_3247	NA	62.00	20.97	5044.00	21.02
203467	203736	NA	Intergenic region between alkA and adaA	BSU_IGR_191	NA	62.00	21.16	5697.00	21.18
3949553	3950569	-	cydB	BSUA_04114	Co-directional	62.00	8.08	8188.00	8.06
935493	935501	NA	Intergenic region between trnD-Val and trnD-Met	BSU_IGR_806	NA	62.00	46.89	377.00	47.13
3335372	3336040	-	metP	BSUA_03495	Co-directional	62.00	7.01	4673.00	7.00
4149289	4149662	NA	Intergenic region between yybJ and yybI	BSU_IGR_3534	NA	62.00	9.64	3591.00	9.63
119956	120060	NA	Intergenic region between BSU_misc_RNA_3 and rplJ	BSU_IGR_109	NA	62.00	20.53	2140.00	20.58
3894574	3894653	NA	Intergenic region between galK and ywcD	BSU_IGR_3326	NA	62.00	19.93	1587.00	20.09
144085	144525	+	rplO	BSUA_00163	Co-directional	62.00	10.73	4732.00	10.75
985871	986048	NA	Intergenic region between glpP and glpF	BSU_IGR_862	NA	62.00	13.69	2417.00	13.66
4100410	4100880	NA	Intergenic region between yydF and fbp	BSU_IGR_3492	NA	62.00	10.70	5038.00	10.72
152130	152927	+	ybaF	BSUA_00176	Co-directional	60.00	9.18	7316.00	9.18
398527	402354	+	srfAC	BSUA_00400	Co-directional	60.00	5.98	22890.00	5.98
417988	419742	+	yclG	BSUA_00418	Co-directional	60.00	5.10	8952.00	5.10
3887454	3888068	-	qoxC	BSUA_04051	Co-directional	60.00	10.89	6682.00	10.88
4181633	4182352	-	rsmG	BSUA_04355	Co-directional	60.00	8.26	5949.00	8.27
935417	935492	+	trnD-Val	BSUA_00956	Co-directional	60.00	40.42	3027.00	40.36
146527	147273	+	mapA	BSUA_00166	Co-directional	60.00	16.99	12667.00	16.98
3704589	3705272	-	ptkA	BSUA_03858	Co-directional	60.00	8.80	6018.00	8.81
153842	154279	+	rplM	BSUA_00178	Co-directional	60.00	13.74	5999.00	13.73
935590	935666	+	trnD-Asp	BSUA_00958	Co-directional	60.00	38.65	2929.00	38.54
141974	142372	+	rpsH	BSUA_00158	Co-directional	60.00	15.63	6226.00	15.64
3703772	3704536	-	ptpZ	BSUA_03857	Co-directional	60.00	12.16	9289.00	12.16
1379564	1380919	+	mgtE	BSUA_01448	Co-directional	60.00	5.13	6954.00	5.13
23868	25151	-	yaaH	BSUA_00022	Head-On	60.00	8.84	11347.00	8.84
3886775	3887035	+	ywcE	BSUA_04049	Head-On	60.00	20.94	5442.00	20.93
248757	249548	+	psd	BSUA_00277	Co-directional	60.00	8.38	6638.00	8.39
87634	88635	+	dusB	BSUA_00094	Co-directional	60.00	9.29	9299.00	9.29
4092289	4093818	+	ahpF	BSUA_04253	Head-On	60.00	7.27	11113.00	7.27
4170543	4171301	-	exoAA	BSUA_04342	Co-directional	60.00	7.21	5463.00	7.21
986892	988382	+	glpK	BSUA_01024	Co-directional	60.00	8.05	12003.00	8.06
4113022	4114119	+	rapG	BSUA_04277	Head-On	60.00	7.07	7757.00	7.07
1189529	1190086	+	yjaV	BSUA_01228	Co-directional	60.00	9.04	5023.00	9.02
3499174	3500970	-	epsC	BSUA_03662	Co-directional	60.00	7.09	12742.00	7.09
549761	551050	+	ydeG	BSUA_00573	Co-directional	60.00	8.70	11208.00	8.70
1299423	1300553	+	rapA	BSUA_01352	Co-directional	60.00	5.48	6181.00	5.47
4151926	4153140	-	yybF	BSUA_04320	Co-directional	60.00	7.00	8500.00	7.00
88727	90226	+	lysS	BSUA_00095	Co-directional	60.00	9.50	14248.00	9.51
3929254	3930012	+	dltE	BSUA_04093	Head-On	60.00	7.76	5867.00	7.74
1861975	1863309	+	glnA	BSUA_01877	Co-directional	60.00	9.58	12783.00	9.58
3356837	3358213	-	htrB	BSUA_03523	Co-directional	60.00	7.37	10142.00	7.37
560493	561680	-	ydeR	BSUA_00585	Head-On	60.00	6.01	7140.00	6.02
117890	118423	+	nusG	BSUA_00129	Co-directional	60.00	10.01	5316.00	9.97
3970726	3971859	+	yxjH	BSUA_04135	Head-On	60.00	6.15	6969.00	6.15
3706039	3706271	NA	Intergenic region between tkmA and ywzD	BSU_IGR_3165	NA	60.00	16.94	3948.00	17.02
540996	541419	NA	Intergenic region between yddT and ydzN	BSU_IGR_469	NA	60.00	12.05	5107.00	12.07
3730783	3731133	+	glnK	BSUA_03886	Head-On	60.00	12.61	4419.00	12.63
1401489	1402511	-	ykrP	BSUA_01471	Head-On	60.00	5.20	5319.00	5.20
3758171	3758716	-	atpH	BSUA_03919	Co-directional	60.00	18.63	10162.00	18.65
2559579	2560346	+	yqgB	BSUA_02681	Head-On	60.00	8.08	6194.00	8.08
3925037	3926548	+	dltA	BSUA_04089	Head-On	60.00	10.08	15230.00	10.08
4096693	4096851	+	yyzN	BSUA_04258	Head-On	60.00	8.21	1306.00	8.27
3939507	3940709	+	yxlH	BSUA_04103	Head-On	60.00	6.01	7226.00	6.01
3470381	3471118	-	yvfS	BSUA_03636	Co-directional	60.00	10.34	7628.00	10.35
3563131	3563369	NA	Intergenic region between yvpB and pelC	BSU_IGR_3056	NA	60.00	20.48	4884.00	20.52
247752	248285	+	pssA	BSUA_00275	Co-directional	60.00	6.68	3540.00	6.64
3146565	3146585	NA	Intergenic region between trnB-Val and rrnB-5S	BSU_IGR_2726	NA	60.00	39.24	778.00	38.90
1000631	1002007	-	phoA	BSUA_01036	Head-On	60.00	2.47	3385.00	2.46
3887078	3887452	-	qoxD	BSUA_04050	Co-directional	60.00	9.97	3725.00	9.96
3642802	3644142	-	ggaA	BSUA_03800	Co-directional	60.00	9.55	12792.00	9.55
475579	475797	-	ydzA	BSUA_00477	Head-On	60.00	5.54	1182.00	5.42
4014813	4016339	+	hutH	BSUA_04177	Head-On	60.00	5.74	8762.00	5.74
95947	95955	NA	Intergenic region between trnJ-Leu2 and trnJ-Arg	BSU_IGR_88	NA	60.00	48.22	381.00	47.63
456813	457017	NA	Intergenic region between ycsE and ycsF	BSU_IGR_387	NA	60.00	17.44	3576.00	17.53
607899	608090	NA	Intergenic region between ydhJ and ydhK	BSU_IGR_538	NA	60.00	13.15	2509.00	13.14
120979	121067	NA	Intergenic region between rplL and ybxB	BSU_IGR_111	NA	60.00	23.33	2071.00	23.53
3458234	3458436	NA	Intergenic region between araE and araR	BSU_IGR_2988	NA	60.00	14.32	2901.00	14.36
4060527	4060763	NA	Intergenic region between yxcD and csbC	BSU_IGR_3458	NA	60.00	15.37	3642.00	15.43
4121532	4121612	NA	Intergenic region between htrC and walJ	BSU_IGR_3509	NA	60.00	22.42	1800.00	22.50
102484	103575	+	mcsB	BSUA_00113	Co-directional	60.00	4.74	5165.00	4.73
3656086	3656204	NA	Intergenic region between tagB and tagC	BSU_IGR_3124	NA	60.00	18.77	2210.00	18.73
3785831	3786012	NA	Intergenic region between rpoE and acdA	BSU_IGR_3248	NA	60.00	9.60	1724.00	9.52
1337582	1337835	NA	Intergenic region between mhqA and ykcB	BSU_IGR_1175	NA	60.00	6.42	1630.00	6.44
4111552	4111561	NA	Intergenic region between yycP and yycO	BSU_IGR_3501	NA	60.00	53.40	483.00	53.67
205417	206934	+	ndhF	BSUA_00232	Co-directional	58.00	9.23	14000.00	9.23
702918	705137	+	pcrA	BSUA_00732	Co-directional	58.00	10.48	23257.00	10.48
185202	186446	-	ybbC	BSUA_00209	Head-On	58.00	8.81	10951.00	8.80
520531	521595	+	yddB	BSUA_00542	Co-directional	58.00	7.87	8376.00	7.87
193083	193565	-	ybbJ	BSUA_00215	Head-On	58.00	11.31	5444.00	11.29
3926545	3927732	+	dltB	BSUA_04090	Head-On	58.00	5.65	6696.00	5.64
3145905	3145981	-	trnB-Arg	BSUA_03303	Co-directional	58.00	38.34	2913.00	38.33
986049	986873	+	glpF	BSUA_01023	Co-directional	58.00	7.33	6036.00	7.33
70538	73021	+	spoIIE	BSUA_00077	Co-directional	58.00	10.17	25247.00	10.17
206949	209564	+	ybcC	BSUA_00233	Co-directional	58.00	7.36	19245.00	7.36
1504902	1506635	+	adeC	BSUA_01579	Co-directional	58.00	4.72	8181.00	4.72
463929	465935	+	pbpC	BSUA_00467	Co-directional	58.00	7.73	15492.00	7.72
135364	135672	+	rpsJ	BSUA_00143	Co-directional	58.00	16.94	5228.00	16.97
14694	14808	+	rrnO-5S	BSUA_00012	Co-directional	58.00	39.11	4455.00	39.08
3429425	3429841	+	rghRA	BSUA_03594	Head-On	58.00	7.53	3126.00	7.51
3601077	3603602	-	secA	BSUA_03760	Co-directional	58.00	7.29	18404.00	7.29
3194962	3196134	-	yugK	BSUA_03354	Co-directional	58.00	9.01	10572.00	9.02
3145639	3145715	-	trnB-Met1	BSUA_03300	Co-directional	58.00	24.70	1863.00	24.51
341500	342474	+	ycgK	BSUA_00366	Co-directional	58.00	7.17	6986.00	7.17
3688776	3689864	-	cotH	BSUA_03839	Co-directional	58.00	11.35	12347.00	11.35
411573	412445	-	yclA	BSUA_00411	Head-On	58.00	6.49	5640.00	6.47
3667006	3667974	+	tagT	BSUA_03817	Head-On	58.00	9.31	9014.00	9.31
4065457	4066599	-	yxbF	BSUA_04227	Co-directional	58.00	6.76	7729.00	6.77
69168	69545	+	divIC	BSUA_00073	Co-directional	58.00	10.65	3998.00	10.60
3772145	3773104	-	ywkB	BSUA_03939	Co-directional	58.00	3.66	3502.00	3.65
194291	194366	+	trnSL-Val1	BSUA_00218	Co-directional	58.00	40.97	3067.00	40.89
2714123	2714878	-	yrpE	BSUA_02864	Co-directional	58.00	5.84	4406.00	5.84
149953	150315	+	rplQ	BSUA_00173	Co-directional	58.00	11.10	4028.00	11.13
3822585	3824660	+	pbpG	BSUA_03986	Head-On	58.00	4.41	9149.00	4.41
2998211	2998420	-	sspA	BSUA_03147	Co-directional	58.00	12.77	2682.00	12.83
936200	936248	NA	Intergenic region between trnD-Gln and trnD-Gly	BSU_IGR_814	NA	58.00	43.47	2078.00	43.29
3776168	3777451	-	rho	BSUA_03943	Co-directional	58.00	8.80	11286.00	8.80
4089842	4091248	+	gntZ	BSUA_04251	Head-On	58.00	8.64	12150.00	8.64
3562378	3563130	+	yvpB	BSUA_03724	Head-On	58.00	8.14	6130.00	8.15
2619888	2620221	NA	Intergenic region between yqeG and sda	BSU_IGR_2264	NA	58.00	11.11	3690.00	11.08
3409616	3410224	-	yvgT	BSUA_03574	Co-directional	58.00	6.43	3908.00	6.43
4039369	4039767	-	yxeC	BSUA_04202	Co-directional	58.00	9.11	3599.00	9.04
2872519	2872581	NA	Intergenic region between ysnF and trnSL-Arg2	BSU_IGR_2489	NA	58.00	23.11	1428.00	23.03
2952482	2953753	-	icd	BSUA_03101	Co-directional	58.00	2.35	2964.00	2.33
3919156	3919671	+	ywaE	BSUA_04083	Head-On	58.00	8.50	4365.00	8.48
514170	514679	-	immA	BSUA_00531	Head-On	58.00	11.56	5887.00	11.57
2353115	2353885	-	cheR	BSUA_02439	Co-directional	58.00	4.48	3456.00	4.49
171205	171319	+	rrnH-5S	BSUA_00198	Co-directional	58.00	24.66	2798.00	24.54
3629519	3630970	-	tuaB	BSUA_03791	Co-directional	58.00	8.65	12560.00	8.66
641246	643170	NA	Intergenic region between ydiP and ydiR	BSU_IGR_569	NA	58.00	6.30	12127.00	6.30
3841054	3842253	-	bacF	BSUA_04005	Co-directional	58.00	10.95	13117.00	10.94
40665	41654	+	holB	BSUA_00042	Co-directional	58.00	8.85	8758.00	8.86
101210	101448	NA	Intergenic region between rrnW-5S and ctsR	BSU_IGR_94	NA	58.00	20.21	4812.00	20.22
3648926	3651166	-	tagF	BSUA_03805	Co-directional	58.00	9.16	20515.00	9.16
3940706	3941482	-	yxlG	BSUA_04104	Co-directional	58.00	11.47	8913.00	11.49
3947850	3949553	-	cydC	BSUA_04113	Co-directional	58.00	5.82	9884.00	5.80
3089763	3090749	-	ytrC	BSUA_03233	Co-directional	58.00	7.83	7728.00	7.84
1422687	1422998	NA	Intergenic region between ykvI and queC	BSU_IGR_1243	NA	58.00	18.17	5653.00	18.18
3994658	3995026	-	yxzC	BSUA_04161	Co-directional	58.00	10.51	3876.00	10.53
147274	147311	NA	Intergenic region between mapA and ybzG	BSU_IGR_138	NA	58.00	40.95	1525.00	41.22
4070912	4071181	+	aslA	BSUA_04232	Head-On	58.00	11.23	3028.00	11.26
3653188	3653347	NA	Intergenic region between tagE and tagD	BSU_IGR_3121	NA	58.00	13.59	2161.00	13.59
176207	176321	+	rrnG-5S	BSUA_00201	Co-directional	58.00	36.83	4200.00	36.84
474221	474725	NA	Intergenic region between ydaG and ydaH	BSU_IGR_404	NA	58.00	8.56	4318.00	8.57
973260	974228	+	yhcO	BSUA_01012	Co-directional	58.00	3.45	3340.00	3.45
3786013	3787152	-	acdA	BSUA_03952	Co-directional	58.00	9.25	10510.00	9.23
426572	427255	+	yclJ	BSUA_00425	Co-directional	58.00	8.25	5638.00	8.25
972421	972569	NA	Intergenic region between yhcM and yhcN	BSU_IGR_852	NA	58.00	13.62	2015.00	13.61
2254132	2254434	NA	Intergenic region between yokE and yokD	BSU_IGR_1926	NA	58.00	8.75	2647.00	8.76
3930013	3930152	NA	Intergenic region between dltE and ilvK	BSU_IGR_3355	NA	58.00	22.24	3076.00	22.13
325198	325346	NA	Intergenic region between amhX and ycgA	BSU_IGR_294	NA	58.00	21.33	3152.00	21.30
348580	348731	NA	Intergenic region between putP and putR	BSU_IGR_314	NA	58.00	16.03	2397.00	15.87
624210	625187	+	thiL	BSUA_00656	Co-directional	56.00	8.28	8096.00	8.29
3105113	3106141	+	ytlA	BSUA_03249	Head-On	56.00	6.38	6557.00	6.38
3437	4549	+	recF	BSUA_00004	Co-directional	56.00	7.18	7974.00	7.17
3094305	3095411	-	ytpB	BSUA_03240	Co-directional	56.00	6.82	7550.00	6.83
1558815	1559333	+	ylbN	BSUA_01637	Co-directional	56.00	17.89	9271.00	17.90
262740	264176	-	glnT	BSUA_00290	Head-On	56.00	5.22	7498.00	5.22
3670588	3671730	-	capA	BSUA_03821	Co-directional	56.00	5.05	5761.00	5.04
3360880	3361755	+	yuxN	BSUA_03527	Head-On	56.00	11.42	10004.00	11.43
3505092	3505577	-	padC	BSUA_03668	Co-directional	56.00	11.07	5376.00	11.08
4168541	4169095	-	maa	BSUA_04339	Co-directional	56.00	7.15	3956.00	7.14
618658	618734	+	trnE-Arg	BSUA_00649	Co-directional	56.00	37.06	2826.00	37.18
3145191	3145266	-	trnB-Phe	BSUA_03295	Co-directional	56.00	33.08	2473.00	32.97
4108113	4108526	+	yycS	BSUA_04270	Head-On	56.00	15.45	6398.00	15.49
1529672	1531510	+	bipA	BSUA_01606	Co-directional	56.00	5.76	10576.00	5.75
4057561	4058316	+	iolR	BSUA_04219	Head-On	56.00	12.39	9362.00	12.40
910434	911627	+	yfhI	BSUA_00928	Co-directional	56.00	4.38	5230.00	4.38
3206	3421	+	yaaA	BSUA_00003	Co-directional	56.00	10.12	2147.00	9.99
4027116	4028228	-	yxeR	BSUA_04187	Co-directional	56.00	8.35	9271.00	8.34
157421	158479	+	salA	BSUA_00183	Co-directional	56.00	3.69	3910.00	3.70
602869	603579	-	ydhF	BSUA_00631	Head-On	56.00	9.95	7071.00	9.96
512532	512606	+	trnS-Gln	BSUA_00526	Co-directional	56.00	36.00	2651.00	35.82
2810235	2811542	-	csbX	BSUA_02961	Co-directional	56.00	5.33	6967.00	5.33
2300256	2302181	-	ypvA	BSUA_02381	Co-directional	56.00	4.77	9185.00	4.77
548260	549648	+	ydeF	BSUA_00572	Co-directional	56.00	7.13	9885.00	7.12
467125	469209	+	mtlR	BSUA_00469	Co-directional	56.00	7.71	16062.00	7.71
3964480	3965355	+	yxjO	BSUA_04127	Head-On	56.00	5.94	5198.00	5.94
4062191	4064071	-	htpG	BSUA_04224	Co-directional	56.00	5.64	10599.00	5.64
107476	108558	+	disA	BSUA_00116	Co-directional	56.00	6.65	7199.00	6.65
504565	505572	+	rsbU	BSUA_00513	Co-directional	56.00	3.61	3619.00	3.59
3764573	3765025	-	ywlE	BSUA_03928	Co-directional	56.00	9.91	4462.00	9.87
568702	569325	-	ydfE	BSUA_00593	Head-On	56.00	7.54	4700.00	7.54
454024	454587	+	sipU	BSUA_00453	Co-directional	56.00	5.21	2936.00	5.21
6994	9459	+	gyrA	BSUA_00007	Co-directional	56.00	7.26	17896.00	7.26
3618146	3619303	-	degS	BSUA_03781	Co-directional	56.00	8.46	9780.00	8.45
324046	325197	-	amhX	BSUA_00350	Head-On	56.00	4.77	5492.00	4.77
3758713	3759225	-	atpF	BSUA_03920	Co-directional	56.00	11.02	5631.00	11.00
242842	243669	-	ybfI	BSUA_00270	Head-On	56.00	9.61	7949.00	9.61
74929	76347	+	tilS	BSUA_00080	Co-directional	56.00	12.93	18350.00	12.94
3637008	3638150	-	mnaA	BSUA_03797	Co-directional	56.00	6.94	7926.00	6.94
3761194	3761823	-	upp	BSUA_03924	Co-directional	56.00	5.53	3476.00	5.53
3979708	3980564	NA	Intergenic region between nupG and yxiS	BSU_IGR_3392	NA	56.00	8.40	7191.00	8.40
1659593	1659940	+	rplS	BSUA_01735	Co-directional	56.00	9.69	3370.00	9.71
3660364	3661314	-	yvyI	BSUA_03812	Co-directional	56.00	5.99	5683.00	5.98
3675160	3676041	+	rbsK	BSUA_03825	Head-On	56.00	7.99	7039.00	7.99
3923488	3924423	-	menA	BSUA_04087	Co-directional	56.00	8.46	7918.00	8.47
135128	135363	NA	Intergenic region between ybaC and rpsJ	BSU_IGR_120	NA	56.00	22.66	5326.00	22.66
3858771	3859790	-	spsG	BSUA_04021	Co-directional	56.00	10.53	10740.00	10.54
4127622	4127656	NA	Intergenic region between trnY-Phe and trnY-Asp	BSU_IGR_3513	NA	56.00	31.49	1066.00	31.35
2926098	2926560	NA	Intergenic region between infC and yscB	BSU_IGR_2537	NA	56.00	20.09	9277.00	20.08
3008202	3008495	NA	Intergenic region between ytrP and rpsD	BSU_IGR_2606	NA	56.00	22.72	6663.00	22.74
138497	138838	+	rplV	BSUA_00149	Co-directional	56.00	17.63	6024.00	17.67
3144999	3145013	NA	Intergenic region between trnB-Ile2 and trnB-Gly2	BSU_IGR_2710	NA	56.00	45.60	639.00	45.64
4127896	4127971	-	trnY-Lys	BSUA_04292	Co-directional	56.00	23.87	1792.00	23.89
845350	845551	NA	Intergenic region between yfkK and yfkJ	BSU_IGR_721	NA	56.00	16.09	3242.00	16.13
4123258	4124634	-	walH	BSUA_04286	Co-directional	56.00	7.72	10611.00	7.71
3780143	3780520	NA	Intergenic region between murAB and tal	BSU_IGR_3242	NA	56.00	8.56	3232.00	8.57
4129489	4129693	NA	Intergenic region between purA and yycE	BSU_IGR_3517	NA	56.00	9.43	1923.00	9.43
3508241	3508778	NA	Intergenic region between pbpE and sacB	BSU_IGR_3021	NA	56.00	9.87	5305.00	9.88
45133	45632	NA	Intergenic region between abrB and metS	BSU_IGR_45	NA	56.00	14.42	7211.00	14.45
804080	804414	NA	Intergenic region between yfmI and yfmG	BSU_IGR_689	NA	56.00	14.78	4942.00	14.80
2928549	2929274	-	lytT	BSUA_03080	Co-directional	56.00	7.65	5551.00	7.66
920546	920626	NA	Intergenic region between yfhS and fabL	BSU_IGR_788	NA	56.00	24.59	1988.00	24.85
411458	411572	NA	Intergenic region between tcyA and yclA	BSU_IGR_349	NA	56.00	15.23	1724.00	15.12
2898664	2898796	NA	Intergenic region between yshA and rnhC	BSU_IGR_2515	NA	56.00	13.43	1775.00	13.45
3278729	3278806	NA	Intergenic region between yutM and dapF	BSU_IGR_2834	NA	56.00	18.85	1464.00	19.01
970362	970533	NA	Intergenic region between yhcK and tcyP	BSU_IGR_850	NA	56.00	12.10	2078.00	12.15
97938	98111	NA	Intergenic region between rrnW-16S and rrnW-23S	BSU_IGR_92	NA	56.00	23.97	4145.00	23.96
561681	561883	NA	Intergenic region between ydeR and ydeS	BSU_IGR_491	NA	56.00	3.68	746.00	3.69
2243074	2243174	NA	Intergenic region between sunI and uvrX	BSU_IGR_1914	NA	56.00	15.11	1501.00	15.01
3912404	3912630	NA	Intergenic region between ywbA and epr	BSU_IGR_3341	NA	56.00	9.97	2259.00	10.00
2953754	2953916	NA	Intergenic region between icd and citZ	BSU_IGR_2560	NA	56.00	6.92	1103.00	6.81
3178823	3178935	NA	Intergenic region between tlpB and mcpA	BSU_IGR_2753	NA	56.00	6.00	667.00	5.96
3759646	3760380	-	atpB	BSUA_03922	Co-directional	54.00	11.51	8446.00	11.51
2746656	2749820	-	cypB	BSUA_02898	Co-directional	54.00	4.86	15369.00	4.86
3633415	3635532	-	lytB	BSUA_03794	Co-directional	54.00	6.89	14588.00	6.89
424203	424883	-	yclH	BSUA_00423	Head-On	54.00	10.28	7002.00	10.30
143355	143861	+	rpsE	BSUA_00161	Co-directional	54.00	11.57	5863.00	11.59
79092	79868	+	coaX	BSUA_00083	Co-directional	54.00	5.07	3939.00	5.08
141195	141734	+	rplE	BSUA_00156	Co-directional	54.00	12.50	6748.00	12.52
3359165	3360520	+	cssS	BSUA_03525	Head-On	54.00	5.86	7939.00	5.86
330779	332404	+	lctP	BSUA_00355	Co-directional	54.00	7.30	11861.00	7.30
4064607	4065428	+	yxbG	BSUA_04226	Head-On	54.00	8.90	7308.00	8.90
3290320	3290769	+	yutG	BSUA_03446	Head-On	54.00	10.38	4665.00	10.39
825595	827544	-	ltaS	BSUA_00846	Head-On	54.00	8.71	16982.00	8.71
142402	142941	+	rplF	BSUA_00159	Co-directional	54.00	8.36	4507.00	8.36
3145367	3145443	-	trnB-Met2	BSUA_03297	Co-directional	54.00	30.57	2325.00	30.59
676279	677829	+	guaA	BSUA_00705	Co-directional	54.00	9.60	14880.00	9.60
4108560	4109771	-	yycR	BSUA_04271	Co-directional	54.00	6.51	7892.00	6.52
147312	147536	+	ybzG	BSUA_00167	Co-directional	54.00	21.06	4726.00	21.10
3995816	3996244	-	yxxG	BSUA_04163	Co-directional	54.00	12.94	5543.00	12.95
1082707	1083702	+	lplJ	BSUA_01122	Co-directional	54.00	5.40	5376.00	5.40
3654940	3656085	+	tagB	BSUA_03809	Head-On	54.00	8.74	10013.00	8.74
3235378	3236487	-	yueF	BSUA_03399	Co-directional	54.00	7.49	8297.00	7.48
4012228	4013637	-	abnB	BSUA_04174	Co-directional	54.00	6.67	9406.00	6.68
211867	213039	+	ybcL	BSUA_00238	Co-directional	54.00	7.26	8504.00	7.26
4172606	4173706	-	engD	BSUA_04346	Co-directional	54.00	7.61	8373.00	7.61
600220	601482	+	ydhD	BSUA_00629	Co-directional	54.00	7.62	9623.00	7.63
3174627	3176696	-	yuxG	BSUA_03337	Co-directional	54.00	3.93	8130.00	3.93
3901868	3903313	-	efeU	BSUA_04066	Co-directional	54.00	6.32	9142.00	6.33
23146	23769	-	dgk	BSUA_00021	Head-On	54.00	8.15	5054.00	8.11
3904961	3905866	-	ywbI	BSUA_04069	Co-directional	54.00	5.99	5409.00	5.98
183422	185011	-	btr	BSUA_00208	Head-On	54.00	5.72	9081.00	5.71
3847099	3848337	-	ywfA	BSUA_04011	Co-directional	54.00	7.38	9142.00	7.38
731102	733111	-	yeeF	BSUA_00753	Head-On	54.00	4.42	8886.00	4.42
4172208	4172495	-	rpsF	BSUA_04345	Co-directional	54.00	15.40	4424.00	15.41
462426	463067	+	lipC	BSUA_00464	Co-directional	54.00	10.80	6934.00	10.82
936496	936760	NA	Intergenic region between trnD-Leu1 and trnD-Leu2	BSU_IGR_817	NA	54.00	12.07	3168.00	12.00
340621	341382	-	ycgJ	BSUA_00365	Head-On	54.00	5.48	4155.00	5.46
2516734	2517570	-	lipM	BSUA_02628	Co-directional	54.00	7.14	5962.00	7.13
101449	101913	+	ctsR	BSUA_00111	Co-directional	54.00	14.93	6929.00	14.93
1080108	1081397	-	gltT	BSUA_01119	Head-On	54.00	6.31	8132.00	6.31
515060	515332	NA	Intergenic region between immR and xis	BSU_IGR_444	NA	54.00	18.49	5034.00	18.51
3771049	3771435	+	ywkD	BSUA_03937	Head-On	54.00	7.16	2755.00	7.14
139500	139934	+	rplP	BSUA_00151	Co-directional	54.00	10.49	4551.00	10.49
3969070	3969590	NA	Intergenic region between pepT and yxjJ	BSU_IGR_3383	NA	54.00	9.52	4959.00	9.54
492858	494303	+	murF	BSUA_00500	Co-directional	54.00	4.27	6175.00	4.27
1851145	1851339	NA	Intergenic region between ymaH and ymzC	BSU_IGR_1535	NA	54.00	20.34	3956.00	20.39
3559038	3560321	-	hisD	BSUA_03721	Co-directional	54.00	6.62	8492.00	6.62
4158445	4158854	NA	Intergenic region between yyaR and yyaQ	BSU_IGR_3545	NA	54.00	11.26	4613.00	11.28
29772	30035	+	bofA	BSUA_00029	Co-directional	54.00	11.71	3073.00	11.68
1053535	1053658	NA	Intergenic region between yhaM and yhaL	BSU_IGR_918	NA	54.00	16.15	1975.00	16.06
3146457	3146488	NA	Intergenic region between trnB-Thr and trnB-Val	BSU_IGR_2725	NA	54.00	22.06	676.00	21.81
2960497	2961474	-	accA	BSUA_03108	Co-directional	54.00	6.95	6798.00	6.96
502203	502484	+	endB	BSUA_00508	Co-directional	54.00	9.30	2590.00	9.22
4013936	4014253	NA	Intergenic region between yxzL and hutP	BSU_IGR_3420	NA	54.00	10.03	3174.00	10.01
935579	935589	NA	Intergenic region between trnD-Met and trnD-Asp	BSU_IGR_807	NA	54.00	50.00	499.00	49.90
3946126	3947853	-	cydD	BSUA_04112	Co-directional	54.00	6.44	11111.00	6.43
150443	151288	+	ybxA	BSUA_00174	Co-directional	54.00	6.54	5535.00	6.55
1211065	1211244	NA	Intergenic region between yjbC and spxA	BSU_IGR_1054	NA	54.00	13.89	2499.00	13.96
551051	551280	NA	Intergenic region between ydeG and ydeH	BSU_IGR_479	NA	54.00	10.10	2316.00	10.11
3653738	3654136	NA	Intergenic region between tagD and tagA	BSU_IGR_3122	NA	54.00	11.78	4695.00	11.80
3619304	3619519	NA	Intergenic region between degS and yvyE	BSU_IGR_3102	NA	54.00	16.59	3571.00	16.61
129589	129701	NA	Intergenic region between rplGB and rpsL	BSU_IGR_115	NA	54.00	18.90	2128.00	19.00
4080021	4080113	NA	Intergenic region between qdoI and qdoR	BSU_IGR_3473	NA	54.00	31.51	2913.00	31.66
3410225	3410410	NA	Intergenic region between yvgT and bdbC	BSU_IGR_2943	NA	54.00	11.29	2085.00	11.27
633782	635416	+	groEL	BSUA_00669	Co-directional	54.00	4.58	7481.00	4.58
3286537	3287604	-	thrC	BSUA_03443	Co-directional	54.00	5.84	6198.00	5.81
654598	654792	NA	Intergenic region between ydjE and pspA	BSU_IGR_577	NA	54.00	15.88	3090.00	15.93
637892	638770	NA	Intergenic region between ydzU and ydiO	BSU_IGR_567	NA	54.00	6.14	5396.00	6.15
196221	197042	+	ybbP	BSUA_00224	Co-directional	54.00	7.26	5968.00	7.27
4119895	4120328	NA	Intergenic region between rocR and htrC	BSU_IGR_3508	NA	54.00	10.94	4746.00	10.96
1421279	1421642	NA	Intergenic region between clpE and ykvI	BSU_IGR_1242	NA	54.00	10.30	3742.00	10.31
2445515	2445918	NA	Intergenic region between yqjP and proI	BSU_IGR_2105	NA	54.00	6.78	2740.00	6.80
3145808	3145812	NA	Intergenic region between trnB-Ala and trnB-Pro	BSU_IGR_2718	NA	54.00	48.80	195.00	48.75
583653	583775	NA	Intergenic region between ydzR and ydfR	BSU_IGR_514	NA	54.00	13.14	1603.00	13.14
767847	767928	NA	Intergenic region between lplD and yetF	BSU_IGR_658	NA	54.00	17.12	1393.00	17.20
4105100	4105522	-	yydC	BSUA_04266	Co-directional	54.00	6.80	2867.00	6.79
178528	178633	NA	Intergenic region between ybaR and ybaS	BSU_IGR_171	NA	54.00	15.64	1655.00	15.76
70339	70537	NA	Intergenic region between trnSL-Glu1 and spoIIE	BSU_IGR_68	NA	54.00	19.40	3841.00	19.40
173050	173223	NA	Intergenic region between rrnG-16S and rrnG-23S	BSU_IGR_168	NA	54.00	23.23	4042.00	23.36
372600	372766	NA	Intergenic region between nucA and tlpC	BSU_IGR_334	NA	54.00	6.28	1048.00	6.31
376390	376962	NA	Intergenic region between hxlR and srfAA	BSU_IGR_338	NA	54.00	9.27	5278.00	9.23
1791489	1805087	+	pksL	BSUA_01850	Co-directional	52.00	2.87	39018.00	2.87
1506669	1508336	-	rnjA	BSUA_01580	Head-On	52.00	5.89	9823.00	5.89
2148364	2152281	-	yorL	BSUA_02191	Co-directional	52.00	4.86	19036.00	4.86
3809090	3810436	+	albA	BSUA_03972	Head-On	52.00	8.79	11825.00	8.79
3698367	3700175	-	ywqJ	BSUA_03852	Co-directional	52.00	5.90	10680.00	5.91
3735389	3736879	+	clsA	BSUA_03893	Head-On	52.00	6.42	9566.00	6.42
835398	837083	+	treA	BSUA_00855	Co-directional	52.00	4.61	7770.00	4.61
4096982	4097704	-	yydJ	BSUA_04259	Co-directional	52.00	10.48	7568.00	10.48
56352	57722	+	gcaD	BSUA_00061	Co-directional	52.00	5.66	7755.00	5.66
3117034	3117786	-	mntB	BSUA_03266	Co-directional	52.00	7.77	5836.00	7.76
1008413	1009768	+	yhdH	BSUA_01042	Co-directional	52.00	6.49	8793.00	6.49
3914996	3916375	+	sacX	BSUA_04079	Head-On	52.00	8.57	11823.00	8.57
1663982	1665139	+	sucC	BSUA_01740	Co-directional	52.00	5.19	6012.00	5.20
4036446	4037258	-	yxeH	BSUA_04197	Co-directional	52.00	10.39	8430.00	10.38
2240114	2242231	-	sunT	BSUA_02310	Co-directional	52.00	5.77	12211.00	5.77
3403365	3405080	-	cysI	BSUA_03571	Co-directional	52.00	3.02	5186.00	3.02
3848547	3849905	-	rocC	BSUA_04012	Co-directional	52.00	7.35	9978.00	7.35
1264679	1266079	+	pdaC	BSUA_01318	Co-directional	52.00	4.94	6916.00	4.94
3577760	3578269	+	yvmB	BSUA_03738	Head-On	52.00	6.74	3430.00	6.74
643171	644112	+	ydiR	BSUA_00676	Co-directional	52.00	5.74	5404.00	5.74
3612554	3613036	-	yvyG	BSUA_03773	Co-directional	52.00	5.03	2412.00	5.00
139924	140124	+	rpmC	BSUA_00152	Co-directional	52.00	17.64	3533.00	17.67
137311	138144	+	rplB	BSUA_00147	Co-directional	52.00	10.72	8932.00	10.72
140451	140819	+	rplNA	BSUA_00154	Co-directional	52.00	15.54	5728.00	15.57
726487	728286	+	yeeB	BSUA_00748	Co-directional	52.00	9.78	17584.00	9.77
4151054	4151893	+	yybG	BSUA_04319	Head-On	52.00	5.69	4774.00	5.69
3144837	3144911	-	trnB-Asn	BSUA_03291	Co-directional	52.00	18.77	1372.00	18.54
3570807	3574676	-	yvnB	BSUA_03734	Co-directional	52.00	5.99	23157.00	5.99
288661	290094	-	lmrB	BSUA_00316	Head-On	52.00	4.25	6097.00	4.25
592936	595593	+	ydgH	BSUA_00623	Co-directional	52.00	7.08	18817.00	7.08
907135	907719	+	yfhC	BSUA_00922	Co-directional	52.00	7.39	4324.00	7.40
140147	140410	+	rpsQ	BSUA_00153	Co-directional	52.00	17.19	4512.00	17.16
257799	258506	+	ybgA	BSUA_00285	Co-directional	52.00	5.20	3648.00	5.16
3708216	3710984	+	ywqA	BSUA_03862	Head-On	52.00	5.00	13835.00	5.00
628076	630004	-	ydiF	BSUA_00661	Head-On	52.00	6.88	13262.00	6.88
4180169	4180609	+	yyaB	BSUA_04353	Head-On	52.00	9.43	4144.00	9.42
136992	137279	+	rplW	BSUA_00146	Co-directional	52.00	8.59	2448.00	8.53
3322528	3323796	-	frlO	BSUA_03479	Co-directional	52.00	5.07	6418.00	5.06
80844	81695	+	yacD	BSUA_00085	Co-directional	52.00	6.70	5704.00	6.70
4120329	4121531	-	htrC	BSUA_04283	Co-directional	52.00	4.92	5894.00	4.90
1447179	1449146	+	mcpC	BSUA_01520	Co-directional	52.00	4.92	9688.00	4.93
4861	6783	+	gyrB	BSUA_00006	Co-directional	52.00	7.51	14436.00	7.51
3765101	3765658	-	ywlD	BSUA_03929	Co-directional	52.00	9.48	5271.00	9.46
116600	117256	+	sigH	BSUA_00126	Co-directional	52.00	8.91	5847.00	8.91
1009803	1011212	-	yhdI	BSUA_01043	Head-On	52.00	4.92	6924.00	4.91
15915	17381	+	guaB	BSUA_00014	Co-directional	52.00	6.34	9291.00	6.34
3826253	3826441	+	ywhB	BSUA_03989	Head-On	52.00	12.13	2292.00	12.19
3614934	3616325	-	comFA	BSUA_03778	Co-directional	52.00	4.08	5675.00	4.08
3550512	3552281	-	bmrA	BSUA_03712	Co-directional	52.00	5.02	8892.00	5.03
3918292	3919005	-	ywaF	BSUA_04082	Co-directional	52.00	11.32	8084.00	11.34
922279	922809	+	ygaC	BSUA_00942	Co-directional	52.00	8.70	4608.00	8.69
755711	757528	+	yesX	BSUA_00779	Co-directional	52.00	3.59	6523.00	3.59
753035	753661	+	yesV	BSUA_00777	Co-directional	52.00	8.78	5497.00	8.78
819288	820082	+	yflN	BSUA_00837	Co-directional	52.00	5.57	4432.00	5.58
3821553	3822383	-	speE	BSUA_03985	Co-directional	52.00	8.94	7428.00	8.95
3647934	3648761	-	tagG	BSUA_03804	Co-directional	52.00	7.30	6031.00	7.29
129340	129588	+	rplGB	BSUA_00137	Co-directional	52.00	14.70	3648.00	14.71
512802	512881	NA	Intergenic region between trnS-Leu1 and trnS-Leu2	BSU_IGR_441	NA	52.00	34.78	2742.00	34.71
797932	799488	-	yfmM	BSUA_00816	Head-On	52.00	3.47	5400.00	3.47
1194048	1194833	+	yjaZ	BSUA_01234	Co-directional	52.00	7.15	5622.00	7.16
4184273	4185652	-	trmE	BSUA_04357	Co-directional	52.00	6.62	9135.00	6.62
4117063	4118268	-	rocD	BSUA_04281	Co-directional	52.00	5.70	6847.00	5.68
3806417	3808087	-	argS	BSUA_03968	Co-directional	52.00	7.18	12006.00	7.19
3839363	3840127	+	hemQ	BSUA_04003	Head-On	52.00	4.66	3564.00	4.66
2608862	2609905	-	holA	BSUA_02733	Co-directional	52.00	5.87	6131.00	5.88
3713391	3713774	-	ywpG	BSUA_03866	Co-directional	52.00	11.92	4557.00	11.90
623893	623952	NA	Intergenic region between trnE-Met and trnE-Asp	BSU_IGR_553	NA	52.00	29.47	1732.00	29.36
138842	139498	+	rpsC	BSUA_00150	Co-directional	52.00	14.51	9533.00	14.53
4127734	4127814	NA	Intergenic region between trnY-Asp and trnY-Glu	BSU_IGR_3514	NA	52.00	18.57	1494.00	18.68
3552820	3554730	-	yvcB	BSUA_03714	Co-directional	52.00	7.58	14469.00	7.58
11552	11627	+	trnO-Ala	BSUA_00010	Co-directional	52.00	20.53	1521.00	20.28
1455408	1456589	-	patA	BSUA_01525	Head-On	52.00	3.06	3617.00	3.06
238172	238456	-	ybfE	BSUA_00266	Head-On	52.00	11.61	3304.00	11.63
3613892	3614614	-	comFC	BSUA_03776	Co-directional	52.00	5.78	4175.00	5.78
165905	165960	NA	Intergenic region between trnI-Thr and trnI-Gly	BSU_IGR_160	NA	52.00	18.79	1013.00	18.42
3384895	3386124	-	yvrN	BSUA_03553	Co-directional	52.00	7.35	9028.00	7.35
1355544	1356104	+	ykhA	BSUA_01420	Co-directional	52.00	4.86	2698.00	4.82
3813784	3815064	+	albF	BSUA_03977	Head-On	52.00	5.20	6650.00	5.20
3693479	3693691	NA	Intergenic region between ywrD and ywrC	BSU_IGR_3152	NA	52.00	20.97	4451.00	21.00
321021	322277	+	opuAA	BSUA_00347	Co-directional	52.00	5.99	7530.00	6.00
420105	421739	+	gerKA	BSUA_00420	Co-directional	52.00	6.07	9916.00	6.07
350004	350861	-	ycgQ	BSUA_00373	Head-On	52.00	7.59	6506.00	7.59
3721023	3721187	NA	Intergenic region between mbl and spoIIID	BSU_IGR_3180	NA	52.00	12.10	1987.00	12.12
3539125	3540195	-	psdS	BSUA_03700	Co-directional	52.00	4.46	4775.00	4.46
1411826	1412533	+	mtnX	BSUA_01480	Co-directional	52.00	5.88	4161.00	5.89
2592546	2592675	NA	Intergenic region between yqeZ and yqeY	BSU_IGR_2240	NA	52.00	21.92	2840.00	22.02
3842254	3843438	-	bacE	BSUA_04006	Co-directional	52.00	7.13	8421.00	7.11
576753	576953	NA	Intergenic region between nap and ydfK	BSU_IGR_505	NA	52.00	19.48	3914.00	19.57
3145088	3145097	NA	Intergenic region between trnB-Gly2 and trnB-His	BSU_IGR_2711	NA	52.00	46.00	413.00	45.89
258507	258539	NA	Intergenic region between ybgA and ybgB	BSU_IGR_236	NA	52.00	39.94	1282.00	40.06
4122429	4123271	-	yycI	BSUA_04285	Co-directional	52.00	7.06	5945.00	7.06
335337	336098	+	ycgG	BSUA_00359	Co-directional	52.00	6.74	5127.00	6.74
73106	73843	+	yabS	BSUA_00078	Co-directional	52.00	5.11	3772.00	5.12
3274022	3274352	NA	Intergenic region between yumB and yumC	BSU_IGR_2828	NA	52.00	10.54	3486.00	10.56
3149684	3149860	NA	Intergenic region between rrnB-23S and rrnB-16S	BSU_IGR_2728	NA	52.00	24.40	4290.00	24.38
3880081	3880606	NA	Intergenic region between ywcI and vpr	BSU_IGR_3316	NA	52.00	11.04	5806.00	11.06
132763	132881	NA	Intergenic region between fusA and tufA	BSU_IGR_118	NA	52.00	23.56	2790.00	23.64
293273	293506	NA	Intergenic region between yczC and yccF	BSU_IGR_268	NA	52.00	9.44	2202.00	9.45
956355	956703	NA	Intergenic region between yhbF and prkA	BSU_IGR_840	NA	52.00	10.87	3792.00	10.90
4026083	4026215	NA	Intergenic region between deoR and yxxB	BSU_IGR_3428	NA	52.00	11.07	1453.00	11.01
3822384	3822584	NA	Intergenic region between speE and pbpG	BSU_IGR_3271	NA	52.00	12.31	2456.00	12.28
3424486	3424629	NA	Intergenic region between smpB and rnr	BSU_IGR_2955	NA	52.00	18.00	2590.00	18.11
3013491	3013516	NA	Intergenic region between acuA and acuB	BSU_IGR_2611	NA	52.00	27.23	685.00	27.40
302305	303804	+	ycdC	BSUA_00329	Co-directional	50.00	5.01	7503.00	5.01
374599	375156	-	hxlB	BSUA_00395	Head-On	50.00	8.32	4632.00	8.32
522469	524775	+	conE	BSUA_00545	Co-directional	50.00	7.33	16912.00	7.33
4009546	4011255	-	yxiD	BSUA_04171	Co-directional	50.00	7.38	12622.00	7.39
3610105	3611001	-	flgL	BSUA_03771	Co-directional	50.00	5.91	5294.00	5.91
3754259	3755680	-	atpD	BSUA_03916	Co-directional	50.00	9.41	13378.00	9.41
314891	316504	+	yceG	BSUA_00342	Co-directional	50.00	4.77	7668.00	4.75
3611012	3612535	-	flgK	BSUA_03772	Co-directional	50.00	5.95	9059.00	5.95
3856194	3857045	-	spsK	BSUA_04018	Co-directional	50.00	7.22	6138.00	7.21
3493878	3494912	-	epsH	BSUA_03657	Co-directional	50.00	10.37	10729.00	10.38
3700194	3700454	-	ywqI	BSUA_03853	Co-directional	50.00	14.24	3704.00	14.25
2574294	2576105	-	dnaG	BSUA_02698	Co-directional	50.00	7.98	14454.00	7.98
697212	698954	+	yerA	BSUA_00726	Co-directional	50.00	6.11	10635.00	6.11
3570056	3570787	+	nagR	BSUA_03733	Head-On	50.00	7.10	5188.00	7.10
4020363	4021727	+	hutM	BSUA_04181	Head-On	50.00	7.80	10633.00	7.80
4095955	4096665	+	yydK	BSUA_04257	Head-On	50.00	7.92	5620.00	7.92
3145014	3145087	-	trnB-Gly2	BSUA_03293	Co-directional	50.00	25.59	1854.00	25.40
2913463	2914404	-	araP	BSUA_03062	Co-directional	50.00	7.37	6933.00	7.37
142974	143336	+	rplR	BSUA_00160	Co-directional	50.00	9.51	3444.00	9.51
252522	253490	+	ybfQ	BSUA_00281	Co-directional	50.00	7.09	6855.00	7.08
305666	306442	+	ycdF	BSUA_00332	Co-directional	50.00	4.91	3817.00	4.92
1462688	1464418	+	fadG	BSUA_01533	Co-directional	50.00	5.19	8984.00	5.19
148931	149875	+	rpoA	BSUA_00172	Co-directional	50.00	11.09	10456.00	11.08
1181647	1182804	+	argD	BSUA_01221	Co-directional	50.00	6.83	7907.00	6.83
3967131	3967787	+	yxjL	BSUA_04130	Head-On	50.00	8.31	5462.00	8.33
4082979	4083671	+	yxaC	BSUA_04245	Head-On	50.00	5.93	4109.00	5.94
3723535	3724941	-	ywoF	BSUA_03880	Co-directional	50.00	7.91	11110.00	7.90
4162972	4163889	+	yyaM	BSUA_04335	Head-On	50.00	8.03	7356.00	8.02
3849959	3851659	-	rocB	BSUA_04013	Co-directional	50.00	4.35	7397.00	4.35
3787149	3789266	-	fadF	BSUA_03953	Co-directional	50.00	7.28	15416.00	7.28
1596908	1599673	+	ileS	BSUA_01673	Co-directional	50.00	4.62	12789.00	4.63
42499	42858	+	yabA	BSUA_00044	Co-directional	50.00	14.08	5067.00	14.11
4054792	4055607	-	iolB	BSUA_04217	Co-directional	50.00	7.40	6027.00	7.40
3061993	3063180	-	bioI	BSUA_03208	Co-directional	50.00	4.58	5435.00	4.58
673912	676125	+	yebA	BSUA_00704	Co-directional	50.00	5.07	11226.00	5.07
3732469	3733320	-	spoIIQ	BSUA_03889	Co-directional	50.00	10.82	9207.00	10.82
3917322	3918182	-	gspA	BSUA_04081	Co-directional	50.00	8.53	7336.00	8.53
226574	227962	+	ybxG	BSUA_00254	Co-directional	50.00	5.25	7288.00	5.25
3766934	3767377	-	ywlB	BSUA_03931	Co-directional	50.00	9.62	4260.00	9.62
3687506	3688648	-	cotB	BSUA_03838	Co-directional	50.00	7.00	7987.00	6.99
572507	573148	+	ydfI	BSUA_00598	Co-directional	50.00	10.89	6978.00	10.89
2891412	2893094	-	lcfA	BSUA_03044	Co-directional	50.00	6.60	11105.00	6.60
528572	529078	+	yddI	BSUA_00549	Co-directional	50.00	7.10	3578.00	7.07
3411620	3413719	-	copB	BSUA_03577	Co-directional	50.00	3.69	7752.00	3.69
3741876	3742871	NA	Intergenic region between ureA and csbD	BSU_IGR_3201	NA	50.00	7.96	7932.00	7.97
351850	352704	-	ycgS	BSUA_00375	Head-On	50.00	7.90	6750.00	7.90
853936	854796	-	yfjR	BSUA_00873	Head-On	50.00	4.75	4077.00	4.74
3325556	3326674	-	yurR	BSUA_03482	Co-directional	50.00	5.89	6595.00	5.90
2242756	2243073	-	sunI	BSUA_02312	Co-directional	50.00	13.11	4145.00	13.08
3991419	3991766	NA	Intergenic region between yxiM and yxzJ	BSU_IGR_3401	NA	50.00	15.28	5305.00	15.29
110480	110956	+	ispF	BSUA_00119	Co-directional	50.00	7.51	3580.00	7.52
111047	112498	+	gltX	BSUA_00120	Co-directional	50.00	7.13	10348.00	7.13
3911069	3912403	-	ywbA	BSUA_04077	Co-directional	50.00	5.81	7750.00	5.81
3767444	3768118	-	spoIIR	BSUA_03932	Co-directional	50.00	6.99	4714.00	6.99
4129694	4130113	-	yycE	BSUA_04294	Co-directional	50.00	9.51	3982.00	9.50
266727	267671	+	glnL	BSUA_00293	Co-directional	50.00	7.20	6793.00	7.20
3421816	3422388	-	yvaF	BSUA_03586	Co-directional	50.00	5.56	3186.00	5.57
535065	535475	+	lrpA	BSUA_00556	Co-directional	50.00	8.56	3498.00	8.53
3336033	3337058	-	metQ	BSUA_03496	Co-directional	50.00	9.05	9274.00	9.05
533786	534805	-	yddN	BSUA_00555	Head-On	50.00	6.97	7108.00	6.98
606921	607898	+	ydhJ	BSUA_00636	Co-directional	50.00	5.31	5184.00	5.31
3597588	3598274	-	ftsE	BSUA_03756	Co-directional	50.00	8.45	5804.00	8.46
3986557	3987237	-	yxiP	BSUA_04149	Co-directional	50.00	7.18	4889.00	7.19
42917	43660	+	yabB	BSUA_00045	Co-directional	50.00	9.41	6999.00	9.42
3890059	3891060	-	qoxA	BSUA_04053	Co-directional	50.00	10.90	10924.00	10.91
2279282	2280430	+	ugtP	BSUA_02357	Head-On	50.00	4.79	5495.00	4.79
456063	456812	+	ycsE	BSUA_00457	Co-directional	50.00	6.15	4609.00	6.15
2944297	2944929	-	ytaF	BSUA_03095	Co-directional	50.00	5.77	3647.00	5.77
3778889	3780142	-	murAB	BSUA_03945	Co-directional	50.00	6.46	8096.00	6.46
3785309	3785830	-	rpoE	BSUA_03951	Co-directional	50.00	6.68	3480.00	6.68
3705292	3706038	-	tkmA	BSUA_03859	Co-directional	50.00	5.96	4451.00	5.97
4158855	4159211	+	yyaQ	BSUA_04329	Head-On	50.00	8.52	3023.00	8.49
542549	542810	NA	Intergenic region between ydeA and cspC	BSU_IGR_471	NA	50.00	14.31	3743.00	14.34
2251370	2252443	-	yokG	BSUA_02324	Co-directional	50.00	4.93	5282.00	4.92
32020	32095	+	trnA-Ala	BSUA_00032	Co-directional	50.00	15.26	1124.00	14.99
3672213	3673394	-	pgsB	BSUA_03823	Co-directional	50.00	8.02	9484.00	8.03
3676449	3677930	+	rbsA	BSUA_03827	Head-On	50.00	7.25	10738.00	7.25
2572289	2572651	-	cccA	BSUA_02696	Co-directional	50.00	9.90	3593.00	9.93
2388183	2389952	-	resE	BSUA_02480	Co-directional	50.00	4.00	7086.00	4.01
154300	154692	+	rpsI	BSUA_00179	Co-directional	50.00	11.56	4532.00	11.56
3638396	3639274	+	gtaB	BSUA_03798	Head-On	50.00	7.79	6840.00	7.79
258540	258815	+	ybgB	BSUA_00286	Co-directional	50.00	7.25	1978.00	7.19
166144	166170	NA	Intergenic region between trnI-Arg and trnI-Pro	BSU_IGR_162	NA	50.00	28.22	720.00	27.69
3221763	3222194	+	mrpB	BSUA_03380	Head-On	50.00	7.09	3039.00	7.05
3138885	3140339	-	glgA	BSUA_03285	Co-directional	50.00	5.62	8181.00	5.63
534806	535064	NA	Intergenic region between yddN and lrpA	BSU_IGR_462	NA	50.00	11.73	3038.00	11.78
151264	152133	+	ybaE	BSUA_00175	Co-directional	50.00	6.78	5896.00	6.78
176322	177090	NA	Intergenic region between rrnG-5S and ybaR	BSU_IGR_170	NA	50.00	12.56	9628.00	12.54
248276	248764	+	ybfM	BSUA_00276	Co-directional	50.00	9.32	4549.00	9.32
3628353	3629522	-	tuaC	BSUA_03790	Co-directional	50.00	6.57	7690.00	6.58
3900714	3901871	-	efeM	BSUA_04065	Co-directional	50.00	6.52	7539.00	6.52
579550	580024	NA	Intergenic region between ydfM and ydfN	BSU_IGR_508	NA	50.00	6.66	3161.00	6.67
2931034	2931199	NA	Intergenic region between lytS and ysaA	BSU_IGR_2541	NA	50.00	23.04	3804.00	23.05
4069670	4070177	NA	Intergenic region between yxbC and yxbB	BSU_IGR_3466	NA	50.00	6.76	3432.00	6.77
3436835	3437055	NA	Intergenic region between yvaV and sdpA	BSU_IGR_2969	NA	50.00	9.60	2120.00	9.64
3673395	3674177	NA	Intergenic region between pgsB and rbsR	BSU_IGR_3136	NA	50.00	5.22	4084.00	5.22
4172168	4172207	NA	Intergenic region between ssbA and rpsF	BSU_IGR_3559	NA	50.00	28.20	1103.00	28.28
3866754	3866796	NA	Intergenic region between gerQ and ywdK	BSU_IGR_3302	NA	50.00	23.77	990.00	23.57
245055	245197	NA	Intergenic region between purT and mpr	BSU_IGR_225	NA	50.00	17.19	2454.00	17.28
3853281	3853506	NA	Intergenic region between rocA and rocG	BSU_IGR_3294	NA	50.00	12.32	2777.00	12.34
2774969	2775123	NA	Intergenic region between yrrI and glnQ	BSU_IGR_2408	NA	50.00	10.09	1564.00	10.16
56160	56351	NA	Intergenic region between spoVG and gcaD	BSU_IGR_55	NA	50.00	15.23	2908.00	15.23
3684111	3684264	NA	Intergenic region between alsS and alsR	BSU_IGR_3144	NA	50.00	12.10	1842.00	12.04
3778824	3778888	NA	Intergenic region between glpX and murAB	BSU_IGR_3241	NA	50.00	27.88	1811.00	28.30
290707	290922	NA	Intergenic region between lmrA and ansZ	BSU_IGR_265	NA	50.00	7.04	1518.00	7.06
3183036	3183211	NA	Intergenic region between tlpA and mcpB	BSU_IGR_2755	NA	50.00	12.98	2270.00	12.97
4138386	4138421	NA	Intergenic region between gdpP and yybS	BSU_IGR_3525	NA	50.00	29.94	1047.00	29.91
358299	360431	-	nasC	BSUA_00380	Head-On	48.00	4.66	9940.00	4.66
3711110	3711967	-	ywpJ	BSUA_03863	Co-directional	48.00	5.84	5008.00	5.84
1453577	1455397	+	kinA	BSUA_01524	Co-directional	48.00	4.97	9022.00	4.96
3789421	3790617	+	clsB	BSUA_03954	Head-On	48.00	7.56	9048.00	7.57
2787509	2789287	-	aspS	BSUA_02939	Co-directional	48.00	4.69	8329.00	4.68
900326	902896	+	mprF	BSUA_00917	Co-directional	48.00	4.25	10926.00	4.25
186460	188388	-	nagZ	BSUA_00210	Head-On	48.00	6.20	11946.00	6.20
764640	765596	+	lplB	BSUA_00784	Co-directional	48.00	5.74	5492.00	5.74
695567	696841	+	yecA	BSUA_00724	Co-directional	48.00	4.46	5680.00	4.46
26814	28505	+	dnaX	BSUA_00025	Co-directional	48.00	4.81	8124.00	4.80
595739	596368	-	ydgI	BSUA_00624	Head-On	48.00	7.57	4766.00	7.58
434251	435009	+	fpiD	BSUA_00433	Co-directional	48.00	8.71	6596.00	8.70
630639	631286	+	rex	BSUA_00663	Co-directional	48.00	7.98	5172.00	7.99
438511	439260	-	ycnD	BSUA_00437	Head-On	48.00	5.00	3749.00	5.01
3972112	3973248	+	yxjG	BSUA_04136	Head-On	48.00	8.28	9410.00	8.28
3088756	3089733	-	ytrD	BSUA_03232	Co-directional	48.00	5.25	5130.00	5.25
935502	935578	+	trnD-Met	BSUA_00957	Co-directional	48.00	23.64	1776.00	23.37
4031553	4032227	-	yxeN	BSUA_04191	Co-directional	48.00	5.48	3692.00	5.48
3831766	3832266	-	ywgA	BSUA_03995	Co-directional	48.00	11.61	5807.00	11.61
1169585	1171201	+	nprB	BSUA_01207	Co-directional	48.00	4.20	6780.00	4.20
763077	764585	+	lplA	BSUA_00783	Co-directional	48.00	5.16	7777.00	5.16
4149663	4150451	-	yybI	BSUA_04317	Co-directional	48.00	11.63	9176.00	11.64
3625355	3626821	-	tuaE	BSUA_03788	Co-directional	48.00	7.63	11179.00	7.63
298474	299406	+	yccK	BSUA_00326	Co-directional	48.00	5.23	4878.00	5.23
4011275	4011544	-	yxiC	BSUA_04172	Co-directional	48.00	4.67	1257.00	4.67
2848717	2849661	-	hemC	BSUA_03002	Co-directional	48.00	3.81	3600.00	3.81
1750860	1752422	+	rny	BSUA_01827	Co-directional	48.00	4.90	7662.00	4.91
3799026	3802712	-	narG	BSUA_03963	Co-directional	48.00	5.31	19581.00	5.31
2314212	2316956	+	ponA	BSUA_02399	Head-On	48.00	2.54	6965.00	2.54
1992565	1993335	+	yoxB	BSUA_01991	Co-directional	48.00	4.78	3684.00	4.78
25221	25766	-	yaaI	BSUA_00023	Head-On	48.00	12.34	6722.00	12.33
3980905	3982965	-	katE	BSUA_04145	Co-directional	48.00	6.93	14274.00	6.93
812930	814366	+	yflS	BSUA_00831	Co-directional	48.00	6.08	8732.00	6.08
4169113	4169493	-	yyaH	BSUA_04340	Co-directional	48.00	9.86	3750.00	9.87
2268070	2268711	+	yplQ	BSUA_02344	Head-On	48.00	3.99	2560.00	3.99
3585712	3587697	-	uvrB	BSUA_03747	Co-directional	48.00	6.36	12621.00	6.36
3783460	3785067	-	pyrG	BSUA_03950	Co-directional	48.00	9.51	15286.00	9.51
325347	326780	+	ycgA	BSUA_00351	Co-directional	48.00	5.03	7192.00	5.02
1975405	1975950	+	iseA	BSUA_01976	Co-directional	48.00	10.59	5768.00	10.58
3804279	3804995	-	fnr	BSUA_03966	Co-directional	48.00	8.37	6002.00	8.38
3183212	3185200	-	mcpB	BSUA_03341	Co-directional	48.00	4.47	8884.00	4.47
141757	141942	+	rpsNA	BSUA_00157	Co-directional	48.00	8.86	1643.00	8.88
3837076	3837975	-	cysL	BSUA_04001	Co-directional	48.00	8.82	7938.00	8.83
3985628	3986461	-	licT	BSUA_04148	Co-directional	48.00	6.12	5106.00	6.13
57745	58698	+	prs	BSUA_00062	Co-directional	48.00	4.60	4382.00	4.60
233022	233903	-	glpQ	BSUA_00261	Head-On	48.00	5.56	4908.00	5.57
3075396	3077810	-	leuS	BSUA_03221	Co-directional	48.00	8.31	20054.00	8.31
2146872	2147087	-	yorP	BSUA_02187	Co-directional	48.00	6.77	1462.00	6.80
3781279	3782136	-	fbaA	BSUA_03947	Co-directional	48.00	9.67	8296.00	9.68
4019265	4020224	+	hutG	BSUA_04180	Head-On	48.00	6.61	6343.00	6.61
3825485	3826144	-	ywhC	BSUA_03988	Co-directional	48.00	7.42	4879.00	7.40
347230	348579	+	putP	BSUA_00371	Co-directional	48.00	4.86	6553.00	4.86
496829	498310	+	ydbT	BSUA_00503	Co-directional	48.00	7.21	10687.00	7.22
558237	559109	+	ydeO	BSUA_00582	Co-directional	48.00	7.23	6299.00	7.22
3371859	3373127	-	yvqJ	BSUA_03539	Co-directional	48.00	5.76	7301.00	5.76
854895	855854	-	yfjQ	BSUA_00874	Head-On	48.00	4.85	4638.00	4.84
3749490	3750521	-	spoIID	BSUA_03910	Co-directional	48.00	7.26	7488.00	7.26
3932603	3932866	-	licA	BSUA_04096	Co-directional	48.00	12.26	3231.00	12.29
29481	29705	+	yaaL	BSUA_00028	Co-directional	48.00	10.36	2329.00	10.40
442945	444333	+	gabD	BSUA_00442	Co-directional	48.00	3.09	4284.00	3.09
512882	512968	+	trnS-Leu2	BSUA_00529	Co-directional	48.00	30.51	2628.00	30.56
3895727	3896081	NA	Intergenic region between ywcC and slrA	BSU_IGR_3327	NA	48.00	14.19	5025.00	14.19
3603770	3604339	-	yvyD	BSUA_03761	Co-directional	48.00	10.05	5727.00	10.07
3702255	3703577	-	ugd	BSUA_03856	Co-directional	48.00	4.22	5560.00	4.21
1341487	1342839	-	htrA	BSUA_01407	Head-On	48.00	3.44	4644.00	3.43
4084835	4085983	-	glxK	BSUA_04247	Co-directional	48.00	4.75	5439.00	4.74
1227283	1228392	+	thiO	BSUA_01269	Co-directional	48.00	5.09	5652.00	5.10
969282	970361	-	yhcK	BSUA_01008	Head-On	48.00	4.22	4558.00	4.22
3876413	3877798	-	sacP	BSUA_04041	Co-directional	48.00	5.64	7819.00	5.65
3885095	3886276	-	rodA	BSUA_04048	Co-directional	48.00	10.53	12437.00	10.53
1005779	1006648	+	yhdF	BSUA_01040	Co-directional	48.00	6.21	5404.00	6.22
3912631	3914568	+	epr	BSUA_04078	Head-On	48.00	4.67	9027.00	4.66
3829784	3831184	-	mmr	BSUA_03993	Co-directional	48.00	6.97	9765.00	6.98
3775849	3776049	-	rpmEA	BSUA_03942	Co-directional	48.00	11.91	2387.00	11.94
3653348	3653737	-	tagD	BSUA_03807	Co-directional	48.00	20.21	7871.00	20.23
3763967	3764416	-	ywlF	BSUA_03927	Co-directional	48.00	6.24	2804.00	6.24
485125	486177	+	ydbI	BSUA_00490	Co-directional	48.00	4.66	4909.00	4.67
4127657	4127733	-	trnY-Asp	BSUA_04290	Co-directional	48.00	17.56	1332.00	17.53
3896992	3898559	NA	Intergenic region between ywcB and ywbO	BSU_IGR_3329	NA	48.00	6.11	9574.00	6.11
2038192	2041797	-	yobI	BSUA_02043	Co-directional	48.00	5.05	18198.00	5.05
171148	171204	NA	Intergenic region between rrnH-23S and rrnH-5S	BSU_IGR_166	NA	48.00	30.49	1694.00	30.25
406126	407460	+	ycxD	BSUA_00405	Co-directional	48.00	7.32	9767.00	7.32
662500	662937	NA	Intergenic region between bdhA and ydjM	BSU_IGR_583	NA	48.00	10.39	4552.00	10.42
3360548	3360712	-	yuzO	BSUA_03526	Co-directional	48.00	12.02	1975.00	12.04
2242460	2242755	NA	Intergenic region between sunA and sunI	BSU_IGR_1913	NA	48.00	11.24	3326.00	11.27
3860508	3861629	-	spsE	BSUA_04023	Co-directional	48.00	8.05	9027.00	8.05
4049604	4050935	-	iolF	BSUA_04213	Co-directional	48.00	6.38	8498.00	6.38
3209924	3211525	+	malK	BSUA_03371	Head-On	48.00	4.04	6466.00	4.04
516884	518326	+	ydcQ	BSUA_00537	Co-directional	48.00	6.38	9197.00	6.38
2746122	2746412	+	yrhK	BSUA_02897	Head-On	48.00	7.00	2032.00	7.01
84874	85755	+	pabC	BSUA_00089	Co-directional	48.00	7.04	6198.00	7.04
3896241	3896682	NA	Intergenic region between slrA and ywcB	BSU_IGR_3328	NA	48.00	4.23	1856.00	4.21
3795840	3796324	NA	Intergenic region between ywiE and narI	BSU_IGR_3255	NA	48.00	8.26	4006.00	8.28
375795	376026	NA	Intergenic region between hxlA and hxlR	BSU_IGR_337	NA	48.00	8.34	1926.00	8.34
3560318	3560959	-	hisG	BSUA_03722	Co-directional	48.00	9.31	5971.00	9.32
3874977	3876416	-	sacA	BSUA_04040	Co-directional	48.00	4.88	7023.00	4.88
4171302	4171365	NA	Intergenic region between exoAA and rpsR	BSU_IGR_3557	NA	48.00	17.53	1113.00	17.67
3004184	3004379	NA	Intergenic region between ezrA and hisJ	BSU_IGR_2603	NA	48.00	18.80	3667.00	18.81
535476	535597	NA	Intergenic region between lrpA and lrpB	BSU_IGR_463	NA	48.00	13.97	1683.00	13.91
3630971	3631885	NA	Intergenic region between tuaB and lytC	BSU_IGR_3110	NA	48.00	5.85	5350.00	5.85
4140763	4140966	NA	Intergenic region between hypR and ppaC	BSU_IGR_3529	NA	48.00	13.23	2679.00	13.20
199852	200284	NA	Intergenic region between glmM and glmS	BSU_IGR_189	NA	48.00	11.73	5067.00	11.73
226257	226573	NA	Intergenic region between ybdO and ybxG	BSU_IGR_209	NA	48.00	11.62	3684.00	11.66
2028876	2029045	NA	Intergenic region between yozV and yobD	BSU_IGR_1685	NA	48.00	4.92	836.00	4.95
3440094	3440312	NA	Intergenic region between sdpR and opuCD	BSU_IGR_2972	NA	48.00	7.52	1640.00	7.52
3410411	3410827	-	bdbC	BSUA_03575	Co-directional	48.00	3.86	1585.00	3.81
455931	456062	NA	Intergenic region between yczO and ycsE	BSU_IGR_386	NA	48.00	12.18	1601.00	12.22
512969	513050	NA	Intergenic region between trnS-Leu2 and int	BSU_IGR_442	NA	48.00	27.41	2240.00	27.65
3696099	3696220	NA	Intergenic region between ywqN and ywqM	BSU_IGR_3155	NA	48.00	13.57	1652.00	13.65
372124	372149	NA	Intergenic region between nin and nucA	BSU_IGR_333	NA	48.00	31.54	791.00	31.64
3797573	3799036	-	narH	BSUA_03962	Co-directional	48.00	4.36	6379.00	4.36
2495540	2495636	NA	Intergenic region between ahrC and yqxC	BSU_IGR_2149	NA	48.00	14.39	1376.00	14.33
189742	189797	NA	Intergenic region between amiE and ybbF	BSU_IGR_178	NA	48.00	30.46	1685.00	30.64
23770	23867	NA	Intergenic region between dgk and yaaH	BSU_IGR_21	NA	48.00	14.20	1370.00	14.12
3806282	3806416	NA	Intergenic region between narK and argS	BSU_IGR_3261	NA	48.00	11.27	1517.00	11.32
211740	211866	NA	Intergenic region between ybzH and ybcL	BSU_IGR_198	NA	48.00	4.66	590.00	4.68
3146701	3146757	NA	Intergenic region between rrnB-5S and rrnB-23S	BSU_IGR_2727	NA	48.00	16.04	890.00	15.89
265364	266716	+	glnJ	BSUA_00292	Co-directional	46.00	6.67	9002.00	6.66
712586	714043	+	gatA	BSUA_00739	Co-directional	46.00	6.21	9044.00	6.21
3669024	3670385	-	pgdS	BSUA_03819	Co-directional	46.00	7.70	10482.00	7.70
610832	612160	+	gmuC	BSUA_00641	Co-directional	46.00	6.15	8174.00	6.16
4047658	4048527	-	iolH	BSUA_04211	Co-directional	46.00	8.38	7279.00	8.38
504152	504553	+	rsbT	BSUA_00512	Co-directional	46.00	9.78	3925.00	9.79
3750717	3752027	-	murAA	BSUA_03911	Co-directional	46.00	8.97	11744.00	8.96
1627619	1630036	+	priA	BSUA_01702	Co-directional	46.00	3.75	9054.00	3.75
3072798	3073628	+	amyC	BSUA_03218	Head-On	46.00	6.18	5134.00	6.19
3444033	3444590	+	yvbF	BSUA_03612	Head-On	46.00	7.63	4252.00	7.63
4040951	4041298	-	yxeA	BSUA_04204	Co-directional	46.00	8.81	3051.00	8.79
758347	760338	+	yesZ	BSUA_00781	Co-directional	46.00	5.01	9983.00	5.01
983927	985264	+	yhxA	BSUA_01021	Co-directional	46.00	5.08	6788.00	5.08
231338	232975	+	ybeC	BSUA_00260	Co-directional	46.00	5.72	9366.00	5.72
1382047	1382511	+	ykoM	BSUA_01452	Co-directional	46.00	5.42	2518.00	5.43
512449	512520	+	trnS-Glu	BSUA_00525	Co-directional	46.00	26.72	1904.00	26.82
45633	47627	+	metS	BSUA_00049	Co-directional	46.00	6.97	13902.00	6.97
2977888	2978595	-	tcyM	BSUA_03125	Co-directional	46.00	6.40	4524.00	6.40
239652	241850	-	ybfG	BSUA_00268	Head-On	46.00	5.09	11181.00	5.09
3437529	3438500	+	sdpB	BSUA_03604	Head-On	46.00	5.72	5559.00	5.73
268821	270320	+	ycbD	BSUA_00295	Co-directional	46.00	6.84	10254.00	6.84
2439489	2440721	+	yqjV	BSUA_02546	Head-On	46.00	4.91	6051.00	4.91
3351567	3351854	-	yusU	BSUA_03516	Co-directional	46.00	9.24	2660.00	9.27
3541049	3541258	+	yvzJ	BSUA_03702	Head-On	46.00	17.14	3584.00	17.15
3595123	3596565	-	ctpB	BSUA_03754	Co-directional	46.00	9.06	13065.00	9.06
914366	915355	+	csbB	BSUA_00934	Co-directional	46.00	6.68	6608.00	6.68
1432801	1434138	+	ykvU	BSUA_01506	Co-directional	46.00	3.44	4599.00	3.44
699979	700293	+	yerC	BSUA_00728	Co-directional	46.00	9.82	3081.00	9.81
3682395	3684110	-	alsS	BSUA_03834	Co-directional	46.00	8.17	14016.00	8.17
372767	374488	-	tlpC	BSUA_00394	Head-On	46.00	5.76	9926.00	5.77
3438543	3439154	+	sdpC	BSUA_03605	Head-On	46.00	6.24	3800.00	6.22
3616431	3617276	-	yviA	BSUA_03779	Co-directional	46.00	9.52	8033.00	9.51
3528669	3530435	-	mdxD	BSUA_03691	Co-directional	46.00	5.38	9510.00	5.39
428826	429974	+	rapC	BSUA_00427	Co-directional	46.00	8.55	9823.00	8.56
556521	556946	+	ydeM	BSUA_00579	Co-directional	46.00	9.63	4076.00	9.59
582276	582614	+	ydfQ	BSUA_00607	Co-directional	46.00	8.77	2971.00	8.79
988526	990190	+	glpD	BSUA_01025	Co-directional	46.00	6.07	10102.00	6.07
3934765	3936690	-	licR	BSUA_04099	Co-directional	46.00	6.36	12241.00	6.36
1100657	1101235	+	comK	BSUA_01139	Co-directional	46.00	5.87	3396.00	5.88
3866208	3866753	+	gerQ	BSUA_04028	Head-On	46.00	5.27	2854.00	5.24
4038972	4039325	+	yxeD	BSUA_04201	Head-On	46.00	7.95	2814.00	7.97
3680603	3680899	+	ywsA	BSUA_03831	Head-On	46.00	8.32	2468.00	8.34
3548932	3550386	-	yvcD	BSUA_03711	Co-directional	46.00	5.53	8033.00	5.52
3178936	3180921	-	mcpA	BSUA_03339	Co-directional	46.00	3.92	7775.00	3.92
936921	937697	-	spo0M	BSUA_00969	Head-On	46.00	11.54	8949.00	11.53
452831	453889	+	ycsA	BSUA_00452	Co-directional	46.00	7.70	8150.00	7.70
521868	522392	+	yddD	BSUA_00544	Co-directional	46.00	8.51	4466.00	8.52
3908354	3908551	+	ywbE	BSUA_04073	Head-On	46.00	9.72	1904.00	9.66
477105	477923	+	ydbA	BSUA_00481	Co-directional	46.00	8.92	7300.00	8.92
117349	117498	+	rpmGB	BSUA_00127	Co-directional	46.00	11.77	1749.00	11.74
716503	719661	+	swrC	BSUA_00742	Co-directional	46.00	5.52	17440.00	5.52
1096168	1097466	-	hemAT	BSUA_01135	Head-On	46.00	5.37	6975.00	5.37
997506	999032	-	ygxB	BSUA_01034	Head-On	46.00	5.21	7945.00	5.21
483712	484977	+	dctP	BSUA_00489	Co-directional	46.00	5.58	7058.00	5.58
3540189	3540902	-	psdR	BSUA_03701	Co-directional	46.00	9.78	6976.00	9.78
478890	479249	+	ydbC	BSUA_00484	Co-directional	46.00	4.62	1660.00	4.62
715502	716371	-	yerO	BSUA_00741	Head-On	46.00	7.07	6152.00	7.08
3761958	3763205	-	glyA	BSUA_03925	Co-directional	46.00	7.55	9418.00	7.55
3166630	3167115	+	cdoA	BSUA_03328	Head-On	46.00	9.69	4702.00	9.69
537257	538021	+	yddR	BSUA_00559	Co-directional	46.00	10.12	7737.00	10.13
2109681	2110292	-	yodM	BSUA_02115	Co-directional	46.00	4.97	3039.00	4.97
679743	680546	+	yebC	BSUA_00707	Co-directional	46.00	7.78	6249.00	7.78
4080114	4080689	-	qdoR	BSUA_04241	Co-directional	46.00	8.92	5118.00	8.90
120607	120978	+	rplL	BSUA_00133	Co-directional	46.00	9.32	3460.00	9.33
3725047	3726519	-	pucI	BSUA_03881	Co-directional	46.00	4.66	6840.00	4.65
466037	466939	+	ycsN	BSUA_00468	Co-directional	46.00	7.73	6976.00	7.73
488698	489843	+	ydbM	BSUA_00494	Co-directional	46.00	4.87	5573.00	4.87
66405	67874	+	yabN	BSUA_00069	Co-directional	46.00	6.28	9236.00	6.29
2417413	2417766	-	spoIIAA	BSUA_02518	Co-directional	46.00	9.26	3272.00	9.27
1171248	1172099	-	yitS	BSUA_01208	Head-On	46.00	5.27	4485.00	5.27
606356	606835	-	ydhI	BSUA_00635	Head-On	46.00	5.69	2728.00	5.70
3728058	3728627	-	ywoC	BSUA_03883	Co-directional	46.00	9.95	5668.00	9.96
17534	18865	+	dacA	BSUA_00015	Co-directional	46.00	4.54	6040.00	4.54
3883065	3884066	-	ywcH	BSUA_04046	Co-directional	46.00	5.32	5326.00	5.32
225072	226256	+	ybdO	BSUA_00253	Co-directional	46.00	8.06	9539.00	8.06
3163229	3163492	-	yubF	BSUA_03325	Co-directional	46.00	11.95	3148.00	11.97
3351879	3352706	-	yusV	BSUA_03517	Co-directional	46.00	6.40	5296.00	6.40
202555	203466	-	alkA	BSUA_00229	Head-On	46.00	6.44	5861.00	6.43
117532	117711	+	secE	BSUA_00128	Co-directional	46.00	20.96	3749.00	20.94
3886277	3886774	NA	Intergenic region between rodA and ywcE	BSU_IGR_3320	NA	46.00	11.06	5491.00	11.05
4150519	4150908	-	yybH	BSUA_04318	Co-directional	46.00	7.58	2951.00	7.59
573264	575438	+	ydfJ	BSUA_00599	Co-directional	46.00	3.64	7898.00	3.63
4100881	4102806	+	fbp	BSUA_04264	Head-On	46.00	5.29	10182.00	5.29
1489656	1490849	+	yknZ	BSUA_01564	Co-directional	46.00	4.40	5251.00	4.40
3208573	3208986	+	yuxK	BSUA_03369	Head-On	46.00	8.09	3344.00	8.10
194213	194287	+	trnSL-Glu2	BSUA_00217	Co-directional	46.00	16.93	1241.00	16.77
2610309	2612639	-	comEC	BSUA_02735	Co-directional	46.00	4.03	9393.00	4.03
2059511	2060293	-	yocB	BSUA_02061	Co-directional	46.00	3.41	2664.00	3.41
2607271	2608377	-	gpr	BSUA_02731	Co-directional	46.00	2.82	3125.00	2.83
543012	543697	NA	Intergenic region between cspC and ydeB	BSU_IGR_472	NA	46.00	9.52	6523.00	9.52
3086746	3088056	-	ytrF	BSUA_03230	Co-directional	46.00	6.97	9123.00	6.96
4059564	4060214	+	yxcE	BSUA_04221	Head-On	46.00	6.06	3946.00	6.07
198505	199851	+	glmM	BSUA_00226	Co-directional	46.00	3.97	5339.00	3.97
433310	434257	+	fpiC	BSUA_00432	Co-directional	46.00	9.80	9286.00	9.81
3376260	3377204	-	yvrC	BSUA_03543	Co-directional	46.00	5.03	4750.00	5.03
814493	816112	+	citS	BSUA_00832	Co-directional	46.00	5.00	8084.00	4.99
1164144	1164242	NA	Intergenic region between yitJ and BSU_misc_RNA_12	BSU_IGR_1013	NA	46.00	12.08	1183.00	12.07
290140	290706	-	lmrA	BSUA_00317	Head-On	46.00	4.02	2280.00	4.03
320429	320716	-	yceK	BSUA_00346	Head-On	46.00	10.58	3046.00	10.61
722543	723106	-	yefB	BSUA_00745	Head-On	46.00	5.32	3000.00	5.33
4071688	4073931	+	asnH	BSUA_04234	Head-On	46.00	4.87	10897.00	4.86
2028009	2028635	NA	Intergenic region between xynA and yozV	BSU_IGR_1684	NA	46.00	3.17	1979.00	3.16
609840	610169	NA	Intergenic region between pbuE and gmuB	BSU_IGR_540	NA	46.00	7.83	2574.00	7.82
3977050	3977820	-	yxjB	BSUA_04141	Co-directional	46.00	7.05	5436.00	7.06
3661579	3663030	+	gerBA	BSUA_03813	Head-On	46.00	5.98	8673.00	5.98
552486	552836	NA	Intergenic region between ydeI and ydeJ	BSU_IGR_481	NA	46.00	14.01	4904.00	14.01
3043013	3044170	-	ythQ	BSUA_03191	Co-directional	46.00	4.36	5052.00	4.37
2998514	2999719	-	thiI	BSUA_03148	Co-directional	46.00	4.75	5712.00	4.74
556328	556520	NA	Intergenic region between ydeL and ydeM	BSU_IGR_484	NA	46.00	10.57	2018.00	10.51
553497	553917	NA	Intergenic region between ydeJ and ydeK	BSU_IGR_482	NA	46.00	9.68	4071.00	9.69
3871950	3872038	NA	Intergenic region between ywdF and ywdE	BSU_IGR_3308	NA	46.00	27.91	2460.00	27.95
488141	488234	NA	Intergenic region between ydbK and ydbL	BSU_IGR_417	NA	46.00	15.26	1426.00	15.33
3743133	3743771	-	ywmF	BSUA_03903	Co-directional	46.00	6.81	4350.00	6.82
3774884	3775172	NA	Intergenic region between maeA and tdk	BSU_IGR_3237	NA	46.00	7.84	2246.00	7.80
701906	702169	NA	Intergenic region between yerD and pcrB	BSU_IGR_612	NA	46.00	9.89	2607.00	9.91
644144	645175	+	ydiS	BSUA_00677	Co-directional	46.00	5.00	5162.00	5.01
3951960	3952514	NA	Intergenic region between cydA and cimH	BSU_IGR_3368	NA	46.00	8.99	4988.00	9.00
180352	181362	-	feuC	BSUA_00205	Head-On	46.00	3.52	3560.00	3.52
477924	478051	NA	Intergenic region between ydbA and gsiB	BSU_IGR_409	NA	46.00	9.80	1246.00	9.81
3222194	3222535	+	mrpC	BSUA_03381	Head-On	46.00	14.55	4963.00	14.55
959958	960116	NA	Intergenic region between yhbH and yhbI	BSU_IGR_842	NA	46.00	8.00	1263.00	7.99
3132025	3132456	-	ytxO	BSUA_03279	Co-directional	46.00	6.23	2686.00	6.23
2881504	2881795	NA	Intergenic region between sdhC and yslB	BSU_IGR_2500	NA	46.00	3.75	1096.00	3.77
3198338	3198538	NA	Intergenic region between yugI and yugH	BSU_IGR_2769	NA	46.00	12.67	2546.00	12.73
2630401	2630771	NA	Intergenic region between arsR and yqcI	BSU_IGR_2277	NA	46.00	4.79	1771.00	4.79
257581	257798	NA	Intergenic region between gamA and ybgA	BSU_IGR_235	NA	46.00	7.01	1505.00	6.94
927913	928034	NA	Intergenic region between ygaF and perR	BSU_IGR_796	NA	46.00	7.56	920.00	7.60
1066350	1066417	NA	Intergenic region between yhfA and yhgB	BSU_IGR_932	NA	46.00	9.76	643.00	9.60
73022	73105	NA	Intergenic region between spoIIE and yabS	BSU_IGR_69	NA	46.00	16.90	1415.00	17.05
4080690	4080819	NA	Intergenic region between qdoR and yxnA	BSU_IGR_3474	NA	46.00	15.42	2001.00	15.51
2165069	2165137	NA	Intergenic region between yoqW and ligB	BSU_IGR_1833	NA	46.00	21.07	1444.00	21.24
1440510	1440737	NA	Intergenic region between glcT and ptsG	BSU_IGR_1260	NA	46.00	15.16	3456.00	15.22
532104	532267	NA	Intergenic region between phrI and yddM	BSU_IGR_460	NA	46.00	8.79	1437.00	8.82
494304	494702	NA	Intergenic region between murF and cshA	BSU_IGR_423	NA	46.00	5.61	2240.00	5.63
4166927	4167151	NA	Intergenic region between yyaK and yyaJ	BSU_IGR_3552	NA	46.00	8.26	1852.00	8.27
4003311	4003471	NA	Intergenic region between wapA and yxxF	BSU_IGR_3411	NA	46.00	7.84	1254.00	7.84
4028229	4028297	NA	Intergenic region between yxeR and yxeQ	BSU_IGR_3430	NA	46.00	21.13	1433.00	21.07
130631	130683	NA	Intergenic region between rpsG and fusA	BSU_IGR_117	NA	46.00	29.02	1498.00	28.81
509196	509288	NA	Intergenic region between ydcH and ydcI	BSU_IGR_434	NA	46.00	13.05	1197.00	13.01
3863669	3863688	NA	Intergenic region between spsC and spsB	BSU_IGR_3299	NA	46.00	31.30	590.00	31.05
3253286	3260422	-	dhbF	BSUA_03414	Co-directional	44.00	4.26	30375.00	4.26
705161	707167	+	ligA	BSUA_00733	Co-directional	44.00	8.64	17347.00	8.65
3815061	3815762	+	albG	BSUA_03978	Head-On	44.00	5.41	3790.00	5.41
3697187	3697903	-	ywqL	BSUA_03850	Co-directional	44.00	8.41	6016.00	8.40
890312	891502	+	yfiM	BSUA_00907	Co-directional	44.00	6.85	8150.00	6.85
215412	216902	+	skfC	BSUA_00242	Co-directional	44.00	7.47	11137.00	7.47
3745093	3746118	-	moaA	BSUA_03905	Co-directional	44.00	8.20	8410.00	8.20
191191	192042	-	ybbH	BSUA_00213	Head-On	44.00	10.25	8716.00	10.24
469421	470932	+	ydaB	BSUA_00470	Co-directional	44.00	6.35	9601.00	6.35
2221922	2228779	+	cwlP	BSUA_02297	Head-On	44.00	3.43	23500.00	3.43
403212	404438	+	ycxA	BSUA_00402	Co-directional	44.00	4.94	6056.00	4.94
294623	295579	-	natK	BSUA_00322	Head-On	44.00	4.89	4681.00	4.90
3899445	3900695	-	efeN	BSUA_04064	Co-directional	44.00	5.70	7128.00	5.70
3987447	3988730	+	yxiO	BSUA_04150	Head-On	44.00	5.39	6907.00	5.38
2588218	2589414	-	yqfD	BSUA_02712	Co-directional	44.00	5.39	6456.00	5.40
3921317	3922684	+	ywaD	BSUA_04085	Head-On	44.00	7.30	9974.00	7.30
3824953	3825471	-	ywhD	BSUA_03987	Co-directional	44.00	8.13	4220.00	8.15
3677932	3678900	+	rbsC	BSUA_03828	Head-On	44.00	3.49	3386.00	3.50
4048547	4049581	-	iolG	BSUA_04212	Co-directional	44.00	6.31	6529.00	6.31
1143491	1144294	+	yisP	BSUA_01178	Co-directional	44.00	9.56	7680.00	9.56
4066742	4068079	+	aldX	BSUA_04228	Head-On	44.00	6.81	9107.00	6.81
1168549	1169136	+	yitQ	BSUA_01205	Co-directional	44.00	6.95	4079.00	6.95
4121613	4122407	-	walJ	BSUA_04284	Co-directional	44.00	5.57	4430.00	5.58
3656205	3657533	+	tagC	BSUA_03810	Head-On	44.00	8.67	11507.00	8.66
312788	313369	+	yceD	BSUA_00339	Co-directional	44.00	8.75	5092.00	8.76
3591731	3593065	+	yvkA	BSUA_03751	Head-On	44.00	5.07	6763.00	5.07
3792521	3794248	-	ywjA	BSUA_03958	Co-directional	44.00	7.27	12530.00	7.26
3472308	3473117	+	rsbQ	BSUA_03638	Head-On	44.00	5.88	4766.00	5.89
292213	292851	+	estA	BSUA_00319	Co-directional	44.00	6.63	4225.00	6.62
43921	44799	+	yabC	BSUA_00047	Co-directional	44.00	6.12	5373.00	6.12
1022457	1023572	+	yhdY	BSUA_01059	Co-directional	44.00	6.62	7389.00	6.63
355760	358177	-	nasD	BSUA_00379	Head-On	44.00	4.69	11346.00	4.69
3400569	3401054	+	yvgO	BSUA_03569	Head-On	44.00	8.14	3948.00	8.14
3916429	3917271	+	sacY	BSUA_04080	Head-On	44.00	5.35	4512.00	5.36
59504	60070	+	pth	BSUA_00064	Co-directional	44.00	8.56	4846.00	8.56
3937759	3939402	+	katX	BSUA_04102	Head-On	44.00	4.83	7918.00	4.82
1254179	1256125	+	manR	BSUA_01307	Co-directional	44.00	5.73	11157.00	5.73
2820637	2822232	-	nadB	BSUA_02973	Co-directional	44.00	4.70	7490.00	4.70
3230804	3232033	-	yuxH	BSUA_03393	Co-directional	44.00	7.93	9746.00	7.93
332449	333987	-	mdr	BSUA_00356	Head-On	44.00	4.77	7340.00	4.77
2730809	2732842	-	sacC	BSUA_02885	Co-directional	44.00	5.01	10182.00	5.01
688989	690419	+	purF	BSUA_00718	Co-directional	44.00	4.42	6326.00	4.42
2156705	2157175	-	yorH	BSUA_02195	Co-directional	44.00	5.46	2569.00	5.47
3961994	3962635	+	yxkC	BSUA_04124	Head-On	44.00	7.13	4564.00	7.12
793105	794994	+	yfmR	BSUA_00811	Co-directional	44.00	3.95	7456.00	3.95
2171616	2171873	-	yoqG	BSUA_02221	Co-directional	44.00	10.19	2605.00	10.14
480192	481244	-	dctB	BSUA_00486	Head-On	44.00	3.90	4105.00	3.90
238652	239563	-	ybfF	BSUA_00267	Head-On	44.00	5.77	5248.00	5.76
855973	856836	+	yfjP	BSUA_00875	Co-directional	44.00	7.76	6703.00	7.77
3187139	3188803	-	yugT	BSUA_03345	Co-directional	44.00	4.43	7362.00	4.42
156109	156552	+	ybaK	BSUA_00181	Co-directional	44.00	7.54	3341.00	7.54
938438	939133	+	ygaJ	BSUA_00972	Co-directional	44.00	5.61	3899.00	5.61
3955949	3956788	-	yxkH	BSUA_04119	Co-directional	44.00	6.98	5850.00	6.97
2716929	2718245	-	yraO	BSUA_02867	Co-directional	44.00	4.68	6152.00	4.67
2603676	2605514	-	lepA	BSUA_02728	Co-directional	44.00	3.83	7035.00	3.83
360438	362753	-	nasB	BSUA_00381	Head-On	44.00	4.09	9448.00	4.08
422977	424098	+	gerKB	BSUA_00422	Co-directional	44.00	4.87	5450.00	4.86
2425568	2426974	-	mleN	BSUA_02528	Co-directional	44.00	5.08	7140.00	5.08
479286	480107	-	ydbD	BSUA_00485	Head-On	44.00	5.15	4236.00	5.16
4127549	4127621	-	trnY-Phe	BSUA_04289	Co-directional	44.00	23.12	1665.00	23.13
3817183	3818538	-	ywhK	BSUA_03980	Co-directional	44.00	8.10	10987.00	8.11
3962710	3963729	-	galE	BSUA_04125	Co-directional	44.00	5.18	5282.00	5.18
3020943	3022241	-	murC	BSUA_03171	Co-directional	44.00	8.51	11056.00	8.52
487373	488140	+	ydbK	BSUA_00492	Co-directional	44.00	5.07	3889.00	5.07
605395	605766	+	fra	BSUA_00633	Co-directional	44.00	7.89	2931.00	7.90
3393833	3394231	NA	Intergenic region between lysP and sspJ	BSU_IGR_2931	NA	44.00	12.97	5163.00	12.97
3746134	3746922	-	fdhD	BSUA_03906	Co-directional	44.00	11.07	8726.00	11.07
734507	735637	+	rapH	BSUA_00755	Co-directional	44.00	5.26	5938.00	5.25
1602544	1603881	+	pyrP	BSUA_01678	Co-directional	44.00	3.50	4687.00	3.51
4068118	4068597	-	yxbD	BSUA_04229	Co-directional	44.00	5.21	2482.00	5.18
1409192	1410388	+	mtnE	BSUA_01478	Co-directional	44.00	5.68	6785.00	5.67
448456	449028	-	ycnK	BSUA_00447	Head-On	44.00	8.60	4912.00	8.59
3719046	3719858	-	flhO	BSUA_03874	Co-directional	44.00	5.72	4645.00	5.72
264199	265182	-	glsA	BSUA_00291	Head-On	44.00	4.58	4502.00	4.58
1040250	1041116	+	yhaX	BSUA_01078	Co-directional	44.00	3.07	2655.00	3.07
539526	540107	NA	Intergenic region between yddS and ydzM	BSU_IGR_467	NA	44.00	7.22	4198.00	7.23
512720	512801	+	trnS-Leu1	BSUA_00528	Co-directional	44.00	21.71	1748.00	21.58
4112441	4112911	-	yycN	BSUA_04276	Co-directional	44.00	5.03	2370.00	5.04
1183929	1187021	+	carB	BSUA_01223	Co-directional	44.00	6.21	19201.00	6.21
4154745	4155224	+	yybC	BSUA_04323	Head-On	44.00	7.08	3393.00	7.08
3924424	3924869	NA	Intergenic region between menA and ywzH	BSU_IGR_3351	NA	44.00	5.99	2671.00	6.00
3716499	3716969	-	fabZ	BSUA_03871	Co-directional	44.00	5.38	2536.00	5.40
3963844	3964350	-	yxkA	BSUA_04126	Co-directional	44.00	4.35	2200.00	4.35
529712	530512	-	yddK	BSUA_00551	Head-On	44.00	6.97	5574.00	6.97
1761881	1763770	+	mutL	BSUA_01836	Co-directional	44.00	3.37	6362.00	3.37
3891061	3891536	NA	Intergenic region between qoxA and ywzA	BSU_IGR_3324	NA	44.00	8.18	3894.00	8.20
3353362	3355399	NA	Intergenic region between yusW and yusZ	BSU_IGR_2903	NA	44.00	6.49	13219.00	6.49
1533016	1534344	+	ylaK	BSUA_01610	Co-directional	44.00	5.05	6697.00	5.04
4041312	4043180	-	yxdM	BSUA_04205	Co-directional	44.00	5.52	10301.00	5.51
1028585	1028746	+	yheJ	BSUA_01065	Co-directional	44.00	9.75	1565.00	9.72
1176406	1177836	+	yitY	BSUA_01216	Co-directional	44.00	4.72	6745.00	4.72
3337836	3338156	-	yusE	BSUA_03498	Co-directional	44.00	16.62	5324.00	16.64
3166146	3166629	NA	Intergenic region between yubD and cdoA	BSU_IGR_2743	NA	44.00	12.11	5845.00	12.10
2411140	2412621	-	spoVAF	BSUA_02509	Co-directional	44.00	4.54	6713.00	4.53
3032956	3033161	NA	Intergenic region between trmB and ytzH	BSU_IGR_2629	NA	44.00	12.79	2627.00	12.81
2605515	2605647	NA	Intergenic region between lepA and yqxA	BSU_IGR_2251	NA	44.00	23.53	3118.00	23.62
1055037	1055589	NA	Intergenic region between sscA and yhaJ	BSU_IGR_921	NA	44.00	7.94	4385.00	7.94
945727	946725	+	ssuA	BSUA_00978	Co-directional	44.00	5.88	5869.00	5.88
145877	146530	+	adk	BSUA_00165	Co-directional	44.00	8.07	5268.00	8.07
204359	204898	+	adaB	BSUA_00231	Co-directional	44.00	6.67	3596.00	6.67
1166577	1167506	-	yitO	BSUA_01202	Head-On	44.00	3.90	3610.00	3.89
4095612	4095954	NA	Intergenic region between yyzE and yydK	BSU_IGR_3486	NA	44.00	13.64	4665.00	13.64
2518176	2519642	-	gcvPB	BSUA_02630	Co-directional	44.00	6.02	8835.00	6.03
3496037	3497200	-	epsF	BSUA_03659	Co-directional	44.00	4.63	5382.00	4.63
746490	747419	+	yesP	BSUA_00771	Co-directional	44.00	6.01	5586.00	6.01
2830542	2831348	-	minD	BSUA_02985	Co-directional	44.00	5.29	4263.00	5.29
3333879	3334071	NA	Intergenic region between yuzK and yurZ	BSU_IGR_2881	NA	44.00	10.81	2078.00	10.82
4038271	4038358	NA	Intergenic region between yxeF and yxeE	BSU_IGR_3439	NA	44.00	23.75	2071.00	23.80
296437	297177	+	natA	BSUA_00324	Co-directional	44.00	8.74	6468.00	8.74
86587	86949	+	folB	BSUA_00091	Co-directional	44.00	7.40	2682.00	7.41
3114844	3115731	-	mntD	BSUA_03264	Co-directional	44.00	6.83	6059.00	6.83
505634	505963	+	rsbV	BSUA_00514	Co-directional	44.00	6.76	2230.00	6.78
1657066	1657170	NA	Intergenic region between ffh and rpsP	BSU_IGR_1431	NA	44.00	11.83	1242.00	11.94
935667	935678	NA	Intergenic region between trnD-Asp and trnD-Phe	BSU_IGR_808	NA	44.00	30.50	331.00	30.09
3896082	3896240	+	slrA	BSUA_04059	Head-On	44.00	12.06	1917.00	12.13
3703578	3703771	NA	Intergenic region between ugd and ptpZ	BSU_IGR_3162	NA	44.00	17.19	3296.00	17.08
564744	565249	NA	Intergenic region between ydfA and ydfB	BSU_IGR_495	NA	44.00	6.51	3286.00	6.51
1242016	1243161	+	metI	BSUA_01290	Co-directional	44.00	4.31	4937.00	4.31
936119	936127	NA	Intergenic region between trnD-His and trnD-Gln	BSU_IGR_813	NA	44.00	35.78	282.00	35.25
309355	310050	+	adcC	BSUA_00335	Co-directional	44.00	4.72	3281.00	4.72
3598275	3598507	NA	Intergenic region between ftsE and cccB	BSU_IGR_3081	NA	44.00	5.64	1314.00	5.66
129162	129339	NA	Intergenic region between rpoC and rplGB	BSU_IGR_114	NA	44.00	5.49	950.00	5.37
235973	236890	+	ybfA	BSUA_00264	Co-directional	44.00	4.66	4280.00	4.67
455256	455340	NA	Intergenic region between yczH and ycsD	BSU_IGR_384	NA	44.00	15.84	1342.00	15.98
25152	25220	NA	Intergenic region between yaaH and yaaI	BSU_IGR_22	NA	44.00	26.49	1813.00	26.66
3706619	3708229	+	ywqB	BSUA_03861	Head-On	44.00	5.55	8930.00	5.55
3777452	3777857	NA	Intergenic region between rho and glpX	BSU_IGR_3240	NA	44.00	7.66	3105.00	7.67
1917027	1918994	+	parE	BSUA_01946	Co-directional	44.00	3.91	7700.00	3.91
18866	19061	NA	Intergenic region between dacA and pdxS	BSU_IGR_15	NA	44.00	14.12	2747.00	14.09
258816	259023	NA	Intergenic region between ybgB and ilvE	BSU_IGR_237	NA	44.00	15.48	3220.00	15.56
3391036	3391240	NA	Intergenic region between fhuB and fhuD	BSU_IGR_2929	NA	44.00	12.73	2602.00	12.75
1165996	1166580	-	yitM	BSUA_01201	Head-On	44.00	4.39	2546.00	4.36
2504964	2505118	NA	Intergenic region between accB and spoIIIAH	BSU_IGR_2156	NA	44.00	10.94	1695.00	11.01
3185201	3185357	NA	Intergenic region between mcpB and tgl	BSU_IGR_2756	NA	44.00	12.05	1886.00	12.09
3599741	3601076	NA	Intergenic region between yvjA and secA	BSU_IGR_3083	NA	44.00	4.72	6312.00	4.73
855855	855972	NA	Intergenic region between yfjQ and yfjP	BSU_IGR_733	NA	44.00	17.98	2101.00	17.96
204899	205416	NA	Intergenic region between adaB and ndhF	BSU_IGR_192	NA	44.00	6.86	3539.00	6.85
2340387	2340721	NA	Intergenic region between ypiA and aroE	BSU_IGR_2009	NA	44.00	8.56	2862.00	8.57
4064491	4064606	NA	Intergenic region between yxcA and yxbG	BSU_IGR_3461	NA	44.00	15.17	1760.00	15.30
1006649	1006897	NA	Intergenic region between yhdF and bcaP	BSU_IGR_878	NA	44.00	11.94	2973.00	11.99
243670	243899	NA	Intergenic region between ybfI and purT	BSU_IGR_224	NA	44.00	10.06	2310.00	10.09
1004497	1004604	NA	Intergenic region between citR and citA	BSU_IGR_876	NA	44.00	19.26	2060.00	19.25
3836015	3836181	NA	Intergenic region between ywfM and lipL	BSU_IGR_3283	NA	44.00	9.38	1565.00	9.43
802378	802858	NA	Intergenic region between yfmJ and yfmI	BSU_IGR_688	NA	44.00	4.54	2172.00	4.53
4068080	4068117	NA	Intergenic region between aldX and yxbD	BSU_IGR_3464	NA	44.00	19.84	735.00	19.86
589927	590245	NA	Intergenic region between vmlR and ydgF	BSU_IGR_522	NA	44.00	6.16	1964.00	6.18
1240926	1240961	NA	Intergenic region between yjcG and yjcH	BSU_IGR_1085	NA	44.00	28.61	1009.00	28.83
3956789	3956894	NA	Intergenic region between yxkH and msmX	BSU_IGR_3372	NA	44.00	14.49	1526.00	14.53
931791	931967	NA	Intergenic region between rrnD-16S and rrnD-23S	BSU_IGR_800	NA	44.00	20.35	3571.00	20.29
92082	92255	NA	Intergenic region between rrnJ-16S and rrnJ-23S	BSU_IGR_81	NA	44.00	20.59	3560.00	20.58
4171606	4171648	NA	Intergenic region between rpsR and ssbA	BSU_IGR_3558	NA	44.00	14.00	582.00	13.86
3702064	3702254	NA	Intergenic region between ywqG and ugd	BSU_IGR_3161	NA	44.00	7.34	1390.00	7.32
1150168	1150290	NA	Intergenic region between yisU and yisV	BSU_IGR_1002	NA	44.00	12.31	1495.00	12.25
15795	15914	NA	Intergenic region between yaaC and guaB	BSU_IGR_13	NA	44.00	11.42	1370.00	11.51
168048	168221	NA	Intergenic region between rrnH-16S and rrnH-23S	BSU_IGR_165	NA	44.00	15.74	2733.00	15.80
254771	254914	NA	Intergenic region between gltP and gamP	BSU_IGR_233	NA	44.00	9.50	1362.00	9.52
1626322	1626401	NA	Intergenic region between rpoZ and coaBC	BSU_IGR_1410	NA	44.00	10.45	832.00	10.53
3141368	3141390	NA	Intergenic region between glgD and glgC	BSU_IGR_2706	NA	44.00	20.09	444.00	20.18
1286971	1287984	+	yjmC	BSUA_01341	Co-directional	42.00	5.24	5314.00	5.25
4093928	4095367	-	bglA	BSUA_04254	Co-directional	42.00	6.56	9450.00	6.57
115269	116018	+	rlmB	BSUA_00124	Co-directional	42.00	4.31	3233.00	4.32
3475787	3477847	-	ganA	BSUA_03641	Co-directional	42.00	6.21	12789.00	6.21
4030791	4031540	-	yxeO	BSUA_04190	Co-directional	42.00	8.14	6085.00	8.12
790639	792096	+	yfmT	BSUA_00809	Co-directional	42.00	6.78	9871.00	6.77
490412	491284	+	ydbO	BSUA_00497	Co-directional	42.00	7.42	6472.00	7.42
3156634	3157842	-	gbsB	BSUA_03319	Co-directional	42.00	5.85	7072.00	5.85
41657	42484	+	yaaT	BSUA_00043	Co-directional	42.00	6.98	5776.00	6.98
1172237	1173079	+	yitT	BSUA_01209	Co-directional	42.00	8.23	6940.00	8.24
436031	437449	-	ycnB	BSUA_00435	Head-On	42.00	5.09	7210.00	5.08
40213	40653	+	yaaR	BSUA_00041	Co-directional	42.00	8.93	3936.00	8.95
1048397	1049620	+	yhaO	BSUA_01087	Co-directional	42.00	3.83	4682.00	3.83
3132458	3133513	-	cotS	BSUA_03280	Co-directional	42.00	4.59	4834.00	4.58
3992711	3993199	-	yxiI	BSUA_04157	Co-directional	42.00	9.33	4555.00	9.33
3563370	3564035	+	pelC	BSUA_03725	Head-On	42.00	7.48	4968.00	7.47
446796	448421	-	ycnJ	BSUA_00446	Head-On	42.00	5.53	8976.00	5.52
68515	69150	+	yabQ	BSUA_00072	Co-directional	42.00	6.88	4345.00	6.84
3347723	3349348	+	mdtP	BSUA_03511	Head-On	42.00	5.66	9202.00	5.66
2925381	2925581	-	rpmI	BSUA_03074	Co-directional	42.00	14.15	2840.00	14.20
449719	451155	+	mtlA	BSUA_00449	Co-directional	42.00	4.08	5863.00	4.08
3930153	3931244	+	ilvK	BSUA_04094	Head-On	42.00	6.55	7147.00	6.55
3623864	3624622	-	tuaG	BSUA_03786	Co-directional	42.00	6.34	4810.00	6.35
631497	632252	+	tatCY	BSUA_00665	Co-directional	42.00	9.69	7321.00	9.70
785899	786834	+	yfnD	BSUA_00805	Co-directional	42.00	5.91	5529.00	5.91
3753837	3754235	-	atpC	BSUA_03915	Co-directional	42.00	9.17	3656.00	9.19
3803528	3804247	+	ywiC	BSUA_03965	Head-On	42.00	6.43	4630.00	6.44
3715118	3715987	+	ywpD	BSUA_03869	Head-On	42.00	6.81	5914.00	6.81
2534360	2535679	+	yqhB	BSUA_02651	Head-On	42.00	4.46	5888.00	4.46
3473153	3474364	+	rsbP	BSUA_03639	Head-On	42.00	4.46	5394.00	4.45
760382	762955	+	yetA	BSUA_00782	Co-directional	42.00	4.73	12182.00	4.73
3878908	3879738	-	sacT	BSUA_04043	Co-directional	42.00	4.61	3823.00	4.61
3927985	3929163	+	dltD	BSUA_04092	Head-On	42.00	7.43	8762.00	7.44
313404	313982	+	yceE	BSUA_00340	Co-directional	42.00	7.88	4556.00	7.88
53516	54385	+	ispE	BSUA_00057	Co-directional	42.00	5.77	5019.00	5.78
445339	446124	+	gdh	BSUA_00444	Co-directional	42.00	5.06	3980.00	5.07
147973	148338	+	rpsM	BSUA_00170	Co-directional	42.00	4.67	1707.00	4.68
1458701	1459993	-	ykuC	BSUA_01529	Head-On	42.00	4.69	6046.00	4.68
329782	330747	+	ldh	BSUA_00354	Co-directional	42.00	2.46	2376.00	2.46
3775173	3775760	-	tdk	BSUA_03941	Co-directional	42.00	11.18	6572.00	11.20
1582834	1587135	+	bpr	BSUA_01660	Co-directional	42.00	2.87	12336.00	2.87
2538481	2538654	+	yqgW	BSUA_02657	Head-On	42.00	12.76	2208.00	12.76
782017	782781	+	yfnH	BSUA_00801	Co-directional	42.00	6.56	5007.00	6.55
342546	343502	+	cah	BSUA_00367	Co-directional	42.00	5.99	5734.00	6.00
521607	521855	+	yddC	BSUA_00543	Co-directional	42.00	3.09	763.00	3.08
3952515	3953867	+	cimH	BSUA_04116	Head-On	42.00	6.15	8322.00	6.16
314033	314806	+	yceF	BSUA_00341	Co-directional	42.00	6.84	5272.00	6.82
165961	166035	+	trnI-Gly	BSUA_00192	Co-directional	42.00	25.52	1889.00	25.53
912351	912869	+	yfhK	BSUA_00931	Co-directional	42.00	2.71	1407.00	2.72
336100	337440	-	ycgH	BSUA_00360	Head-On	42.00	5.52	7396.00	5.52
4079007	4080020	-	qdoI	BSUA_04240	Co-directional	42.00	5.18	5252.00	5.18
3321592	3322470	-	frlN	BSUA_03478	Co-directional	42.00	3.49	3071.00	3.50
3326979	3327254	+	yurS	BSUA_03484	Head-On	42.00	12.22	3374.00	12.27
4130234	4131598	-	dnaC	BSUA_04295	Co-directional	42.00	6.68	9115.00	6.68
3980565	3980855	-	yxiS	BSUA_04144	Co-directional	42.00	8.78	2555.00	8.81
3460741	3461619	-	yvbU	BSUA_03627	Co-directional	42.00	5.84	5135.00	5.85
3922714	3923346	-	ywaC	BSUA_04086	Co-directional	42.00	11.09	7012.00	11.09
4033580	4034905	-	yxeK	BSUA_04194	Co-directional	42.00	6.77	8963.00	6.76
2461719	2462249	-	yqjB	BSUA_02568	Co-directional	42.00	4.51	2388.00	4.51
1272846	1273487	+	yjhA	BSUA_01326	Co-directional	42.00	6.36	4080.00	6.37
283011	283742	+	ycbR	BSUA_00309	Co-directional	42.00	4.99	3649.00	4.99
3399516	3400346	-	yvgN	BSUA_03568	Co-directional	42.00	11.19	9285.00	11.19
454647	455255	-	yczH	BSUA_00454	Head-On	42.00	5.74	3493.00	5.75
1903411	1905414	+	tkt	BSUA_01925	Co-directional	42.00	2.80	5620.00	2.81
261664	262611	-	ybgG	BSUA_00289	Head-On	42.00	4.89	4631.00	4.89
667010	668551	-	cotA	BSUA_00698	Head-On	42.00	3.53	5440.00	3.53
211437	211739	+	ybzH	BSUA_00237	Co-directional	42.00	14.83	4479.00	14.83
3545974	3546924	-	trxB	BSUA_03709	Co-directional	42.00	7.53	7164.00	7.54
317733	318935	+	niaP	BSUA_00344	Co-directional	42.00	6.99	8399.00	6.99
424899	426359	-	yclI	BSUA_00424	Head-On	42.00	4.74	6916.00	4.74
811541	812803	+	pel	BSUA_00830	Co-directional	42.00	3.22	4072.00	3.23
626824	627846	+	gcp	BSUA_00660	Co-directional	42.00	7.14	7306.00	7.15
285783	285995	+	tatAD	BSUA_00312	Co-directional	42.00	8.53	1814.00	8.56
974962	978549	+	yhcR	BSUA_01014	Co-directional	42.00	4.38	15710.00	4.38
3439201	3439824	-	sdpI	BSUA_03606	Co-directional	42.00	11.46	7148.00	11.47
925997	927286	-	gsaB	BSUA_00945	Head-On	42.00	2.78	3578.00	2.78
3424015	3424485	-	smpB	BSUA_03588	Co-directional	42.00	7.19	3385.00	7.20
2193103	2193714	-	yonS	BSUA_02261	Co-directional	42.00	4.28	2618.00	4.28
518319	519377	+	nicK	BSUA_00538	Co-directional	42.00	5.65	5984.00	5.66
3265257	3266138	-	besA	BSUA_03419	Co-directional	42.00	5.06	4460.00	5.06
3739481	3741190	-	ureC	BSUA_03898	Co-directional	42.00	4.80	8200.00	4.80
3427860	3428090	-	secG	BSUA_03591	Co-directional	42.00	13.75	3172.00	13.79
3434872	3436017	-	opuBA	BSUA_03601	Co-directional	42.00	5.17	5920.00	5.17
3429871	3430290	+	rghRB	BSUA_03595	Head-On	42.00	4.48	1880.00	4.49
35354	35530	NA	Intergenic region between rrnA-5S and csfB	BSU_IGR_35	NA	42.00	22.27	3927.00	22.31
858351	858975	NA	Intergenic region between yfjO and yfzA	BSU_IGR_735	NA	42.00	8.37	5232.00	8.38
3515710	3517053	-	cotQ	BSUA_03680	Co-directional	42.00	5.00	6715.00	5.00
3382960	3383112	+	yvrJ	BSUA_03550	Head-On	42.00	14.77	2234.00	14.70
3078977	3079762	+	ytvA	BSUA_03223	Head-On	42.00	5.61	4405.00	5.61
2635478	2636056	+	yqcF	BSUA_02765	Head-On	42.00	8.35	4836.00	8.37
3531707	3532282	-	yvdD	BSUA_03693	Co-directional	42.00	3.72	2137.00	3.72
795117	795563	+	yfmQ	BSUA_00812	Co-directional	42.00	5.10	2277.00	5.11
155156	155923	+	ybaJ	BSUA_00180	Co-directional	42.00	4.39	3368.00	4.39
256831	257580	-	gamA	BSUA_00284	Head-On	42.00	5.25	3930.00	5.25
339164	339757	-	tmrB	BSUA_00363	Head-On	42.00	8.33	4950.00	8.35
3582187	3582669	-	yvzB	BSUA_03745	Co-directional	42.00	5.85	2815.00	5.84
645178	646575	+	ydjA	BSUA_00678	Co-directional	42.00	7.07	9888.00	7.08
3993739	3994068	-	yxiH	BSUA_04159	Co-directional	42.00	6.11	2014.00	6.12
3684265	3685173	+	alsR	BSUA_03835	Head-On	42.00	5.93	5371.00	5.92
136369	136992	+	rplD	BSUA_00145	Co-directional	42.00	7.05	4376.00	7.02
275846	276766	+	ycbJ	BSUA_00300	Co-directional	42.00	6.61	6088.00	6.62
2626137	2627639	-	spoIVCA	BSUA_02755	Co-directional	42.00	4.37	6566.00	4.37
1012059	1013132	-	yhdL	BSUA_01046	Head-On	42.00	6.18	6642.00	6.19
3392423	3393832	-	lysP	BSUA_03561	Co-directional	42.00	3.61	5074.00	3.60
1336631	1337581	+	mhqA	BSUA_01402	Co-directional	42.00	3.30	3134.00	3.30
203737	204372	+	adaA	BSUA_00230	Co-directional	42.00	10.51	6675.00	10.51
578656	579549	-	ydfM	BSUA_00603	Head-On	42.00	6.32	5636.00	6.31
551892	552485	+	ydeI	BSUA_00575	Co-directional	42.00	6.27	3715.00	6.26
2143539	2143904	-	yorW	BSUA_02180	Co-directional	42.00	6.26	2282.00	6.25
4162169	4162408	+	yyaO	BSUA_04333	Head-On	42.00	6.81	1616.00	6.76
2465830	2466267	-	yqiW	BSUA_02573	Co-directional	42.00	2.97	1296.00	2.97
3782137	3782316	NA	Intergenic region between fbaA and spo0F	BSU_IGR_3244	NA	42.00	16.69	3003.00	16.78
2068554	2069116	NA	Intergenic region between yocI and yocJ	BSU_IGR_1722	NA	42.00	8.82	4968.00	8.84
4178319	4179167	-	parB	BSUA_04351	Co-directional	42.00	6.88	5844.00	6.89
3700464	3700886	-	ywqH	BSUA_03854	Co-directional	42.00	6.97	2948.00	6.99
3373908	3375239	-	yvrA	BSUA_03541	Co-directional	42.00	5.34	7113.00	5.34
3733455	3733952	+	ywnH	BSUA_03890	Head-On	42.00	6.88	3415.00	6.87
55673	55865	NA	Intergenic region between yabJ and spoVG	BSU_IGR_54	NA	42.00	10.00	1928.00	10.04
486454	487380	+	ydbJ	BSUA_00491	Co-directional	42.00	5.37	4982.00	5.38
3487829	3488995	-	epsN	BSUA_03651	Co-directional	42.00	3.60	4177.00	3.58
3700887	3701277	NA	Intergenic region between ywqH and ywqG	BSU_IGR_3160	NA	42.00	12.66	4949.00	12.69
3520317	3522002	-	malL	BSUA_03685	Co-directional	42.00	7.36	12402.00	7.36
2000571	2000942	NA	Intergenic region between yoaF and yoaG	BSU_IGR_1657	NA	42.00	5.88	2183.00	5.88
69546	69625	NA	Intergenic region between divIC and yabR	BSU_IGR_65	NA	42.00	23.23	1832.00	23.19
3224491	3224775	+	mrpF	BSUA_03384	Head-On	42.00	6.20	1759.00	6.19
84299	84874	+	pabA	BSUA_00088	Co-directional	42.00	7.14	4109.00	7.15
3144718	3144742	NA	Intergenic region between trnB-Glu and trnB-Ser2	BSU_IGR_2708	NA	42.00	17.12	402.00	16.75
2764734	2764983	NA	Intergenic region between greA and udk	BSU_IGR_2398	NA	42.00	11.14	2786.00	11.19
1687762	1688421	+	fliZ	BSUA_01766	Co-directional	42.00	4.30	2837.00	4.31
682160	682648	+	purE	BSUA_00711	Co-directional	42.00	9.91	4827.00	9.89
3285611	3286540	-	thrB	BSUA_03442	Co-directional	42.00	4.84	4485.00	4.83
3144912	3144921	NA	Intergenic region between trnB-Asn and trnB-Ile2	BSU_IGR_2709	NA	42.00	34.20	313.00	34.78
138145	138201	NA	Intergenic region between rplB and rpsS	BSU_IGR_124	NA	42.00	19.68	1111.00	19.84
3714499	3714807	-	ywpE	BSUA_03868	Co-directional	42.00	3.91	1189.00	3.86
3733321	3733454	NA	Intergenic region between spoIIQ and ywnH	BSU_IGR_3193	NA	42.00	14.37	1910.00	14.36
505573	505633	NA	Intergenic region between rsbU and rsbV	BSU_IGR_432	NA	42.00	20.82	1258.00	20.97
2807694	2807722	NA	Intergenic region between queA and yrzS	BSU_IGR_2439	NA	42.00	26.76	754.00	26.93
664422	664454	NA	Intergenic region between ydjN and ydzJ	BSU_IGR_585	NA	42.00	18.55	592.00	18.50
935408	935416	NA	Intergenic region between trnD-Glu and trnD-Val	BSU_IGR_805	NA	42.00	32.89	274.00	34.25
2171534	2171615	NA	Intergenic region between yoqH and yoqG	BSU_IGR_1845	NA	42.00	11.15	893.00	11.02
3275531	3275808	NA	Intergenic region between yuzG and guaC	BSU_IGR_2830	NA	42.00	12.21	3392.00	12.25
3239454	3242684	-	yueB	BSUA_03405	Co-directional	42.00	4.76	15378.00	4.76
3386117	3386806	-	yvrO	BSUA_03554	Co-directional	42.00	5.37	3691.00	5.36
4036292	4036445	NA	Intergenic region between yxeI and yxeH	BSU_IGR_3437	NA	42.00	16.01	2459.00	16.07
3387984	3388153	NA	Intergenic region between yvrP and fhuC	BSU_IGR_2927	NA	42.00	13.68	2313.00	13.69
859243	859973	NA	Intergenic region between yfzA and dusC	BSU_IGR_736	NA	42.00	3.75	2739.00	3.75
25767	25851	NA	Intergenic region between yaaI and tadA	BSU_IGR_23	NA	42.00	14.80	1255.00	14.94
3518732	3519000	NA	Intergenic region between trnQ-Arg and clpP	BSU_IGR_3030	NA	42.00	5.38	1439.00	5.37
2190408	2190734	NA	Intergenic region between yonX and yonV	BSU_IGR_1872	NA	42.00	8.70	2843.00	8.72
202088	202554	NA	Intergenic region between glmS and alkA	BSU_IGR_190	NA	42.00	4.33	2019.00	4.33
3017936	3018210	NA	Intergenic region between ccpA and aroA	BSU_IGR_2614	NA	42.00	8.58	2360.00	8.61
2651908	2652351	-	yqbM	BSUA_02784	Co-directional	42.00	6.56	2886.00	6.51
679533	679742	NA	Intergenic region between pbuG and yebC	BSU_IGR_598	NA	42.00	7.78	1634.00	7.82
741641	742270	+	yesL	BSUA_00767	Co-directional	42.00	5.35	3364.00	5.35
3759601	3759645	NA	Intergenic region between atpE and atpB	BSU_IGR_3219	NA	42.00	28.36	1249.00	28.39
686118	686801	+	purQ	BSUA_00716	Co-directional	42.00	5.03	3431.00	5.02
1739061	1739198	NA	Intergenic region between ymfC and ymfD	BSU_IGR_1494	NA	42.00	13.25	1820.00	13.28
2048548	2048973	NA	Intergenic region between yobN and yobO	BSU_IGR_1702	NA	42.00	8.32	3546.00	8.34
292852	292888	NA	Intergenic region between estA and yczC	BSU_IGR_267	NA	42.00	14.11	511.00	14.19
3726520	3726699	NA	Intergenic region between pucI and ywoD	BSU_IGR_3186	NA	42.00	10.04	1786.00	9.98
3868890	3869056	NA	Intergenic region between ywdI and ywdH	BSU_IGR_3305	NA	42.00	10.49	1750.00	10.54
3896683	3896991	+	ywcB	BSUA_04060	Head-On	42.00	6.45	1987.00	6.45
3514911	3514945	NA	Intergenic region between yvdR and yvdQ	BSU_IGR_3026	NA	42.00	18.17	624.00	18.35
162439	162612	NA	Intergenic region between rrnI-16S and rrnI-23S	BSU_IGR_157	NA	42.00	20.21	3508.00	20.28
1292263	1292349	NA	Intergenic region between exuT and exuR	BSU_IGR_1138	NA	42.00	13.10	1126.00	13.09
3303125	3303268	NA	Intergenic region between pucR and pucJ	BSU_IGR_2858	NA	42.00	9.72	1400.00	9.79
694965	695003	NA	Intergenic region between purD and yezC	BSU_IGR_606	NA	42.00	8.46	317.00	8.34
20824	20879	NA	Intergenic region between BSU_misc_RNA_1 and serS	BSU_IGR_18	NA	42.00	16.39	906.00	16.47
999033	999194	NA	Intergenic region between ygxB and spoVR	BSU_IGR_872	NA	42.00	5.14	832.00	5.17
239564	239651	NA	Intergenic region between ybfF and ybfG	BSU_IGR_222	NA	42.00	14.48	1247.00	14.33
481245	481313	NA	Intergenic region between dctB and dctS	BSU_IGR_413	NA	42.00	9.59	651.00	9.57
4076424	4076523	NA	Intergenic region between yxaL and yxaJ	BSU_IGR_3469	NA	42.00	1.82	161.00	1.63
3752028	3752060	NA	Intergenic region between murAA and ywmB	BSU_IGR_3210	NA	42.00	7.76	255.00	7.97
3222519	3224009	+	mrpD	BSUA_03382	Head-On	40.00	4.76	7083.00	4.75
3115721	3117028	-	mntC	BSUA_03265	Co-directional	40.00	4.40	5750.00	4.40
1405723	1406784	-	mtnA	BSUA_01475	Head-On	40.00	4.12	4378.00	4.13
2764984	2765619	-	udk	BSUA_02915	Co-directional	40.00	4.93	3137.00	4.94
3206678	3208552	+	pbpD	BSUA_03368	Head-On	40.00	5.19	9730.00	5.19
1670738	1671652	+	codV	BSUA_01745	Co-directional	40.00	6.00	5487.00	6.00
3247229	3248584	-	yukC	BSUA_03407	Co-directional	40.00	4.20	5688.00	4.20
3185358	3186095	+	tgl	BSUA_03342	Head-On	40.00	6.90	5088.00	6.90
178634	179593	+	ybaS	BSUA_00203	Co-directional	40.00	3.31	3174.00	3.31
189798	191165	-	ybbF	BSUA_00212	Head-On	40.00	6.72	9179.00	6.71
3869057	3870427	+	ywdH	BSUA_04032	Head-On	40.00	6.09	8352.00	6.10
1696366	1698384	+	cheA	BSUA_01775	Co-directional	40.00	3.17	6394.00	3.17
270404	271771	+	gudP	BSUA_00296	Co-directional	40.00	8.04	10993.00	8.04
883628	885076	+	yfiG	BSUA_00901	Co-directional	40.00	5.38	7790.00	5.38
3552446	3552805	-	yvzA	BSUA_03713	Co-directional	40.00	10.75	3856.00	10.74
2004207	2005658	+	yoaI	BSUA_02002	Co-directional	40.00	6.18	8968.00	6.18
4033069	4033566	-	yxeL	BSUA_04193	Co-directional	40.00	6.03	3002.00	6.04
135712	136341	+	rplC	BSUA_00144	Co-directional	40.00	9.44	5939.00	9.44
1178582	1179619	+	argC	BSUA_01218	Co-directional	40.00	3.94	4086.00	3.94
1073949	1076276	+	yhgE	BSUA_01113	Co-directional	40.00	3.85	8973.00	3.86
1556316	1557341	+	ylbL	BSUA_01634	Co-directional	40.00	3.24	3324.00	3.24
310008	310850	+	adcB	BSUA_00336	Co-directional	40.00	9.44	7936.00	9.43
2576887	2577699	-	yqfL	BSUA_02700	Co-directional	40.00	6.40	5193.00	6.40
287507	288619	+	ycbU	BSUA_00315	Co-directional	40.00	7.23	8044.00	7.23
610481	610813	+	gmuA	BSUA_00640	Co-directional	40.00	10.17	3373.00	10.16
4140967	4141896	+	ppaC	BSUA_04307	Head-On	40.00	6.54	6073.00	6.54
3263056	3264252	-	dhbC	BSUA_03417	Co-directional	40.00	3.67	4385.00	3.67
2814377	2815831	+	yrbD	BSUA_02967	Head-On	40.00	4.73	6882.00	4.73
3478724	3479980	-	ganP	BSUA_03643	Co-directional	40.00	5.04	6329.00	5.04
3121668	3122483	-	menB	BSUA_03270	Co-directional	40.00	6.39	5207.00	6.39
3953989	3955677	+	yxkI	BSUA_04117	Head-On	40.00	5.17	8722.00	5.17
2596591	2597526	-	prmA	BSUA_02722	Co-directional	40.00	3.50	3249.00	3.47
1049634	1052516	+	sbcE	BSUA_01088	Co-directional	40.00	3.43	9896.00	3.43
978546	979142	+	yhcS	BSUA_01015	Co-directional	40.00	6.17	3684.00	6.18
1301086	1302039	+	xlyB	BSUA_01355	Co-directional	40.00	5.08	4846.00	5.08
1030620	1032641	+	bmrD	BSUA_01067	Co-directional	40.00	2.91	5884.00	2.91
2831350	2832030	-	minC	BSUA_02986	Co-directional	40.00	9.14	6216.00	9.14
293507	294583	+	yccF	BSUA_00321	Co-directional	40.00	4.14	4449.00	4.13
3170700	3171974	-	yulE	BSUA_03333	Co-directional	40.00	2.15	2735.00	2.15
3863689	3865068	-	spsB	BSUA_04026	Co-directional	40.00	3.95	5434.00	3.94
2163652	2164047	-	yoqY	BSUA_02204	Co-directional	40.00	14.78	5843.00	14.79
2219424	2220110	-	yomL	BSUA_02293	Co-directional	40.00	3.46	2371.00	3.46
838662	843050	-	yfkN	BSUA_00858	Head-On	40.00	5.42	23802.00	5.42
3988749	3990188	-	deaD	BSUA_04151	Co-directional	40.00	5.36	7693.00	5.35
1017006	1017551	-	cueR	BSUA_01051	Head-On	40.00	7.08	3842.00	7.05
2964035	2967382	-	dnaE	BSUA_03111	Co-directional	40.00	3.84	12839.00	3.84
1722934	1725051	+	pnpA	BSUA_01801	Co-directional	40.00	4.67	9874.00	4.66
2186304	2187632	-	yopC	BSUA_02253	Co-directional	40.00	6.83	9080.00	6.84
3098544	3100442	-	asnB	BSUA_03244	Co-directional	40.00	6.34	12042.00	6.34
1390880	1393282	-	ykoW	BSUA_01460	Head-On	40.00	5.34	12829.00	5.34
3514590	3514910	+	yvdR	BSUA_03678	Head-On	40.00	7.41	2371.00	7.41
281036	281722	+	ycbO	BSUA_00306	Co-directional	40.00	5.35	3666.00	5.34
2177961	2179343	-	yopQ	BSUA_02237	Co-directional	40.00	5.13	7096.00	5.13
665923	666912	-	yeaA	BSUA_00697	Head-On	40.00	6.53	6462.00	6.53
3872039	3872572	-	ywdE	BSUA_04035	Co-directional	40.00	5.81	3092.00	5.80
849882	850673	+	yfkD	BSUA_00868	Co-directional	40.00	3.14	2476.00	3.13
3464422	3465456	-	yvbX	BSUA_03630	Co-directional	40.00	6.67	6896.00	6.67
410	1750	+	dnaA	BSUA_00001	Co-directional	40.00	8.94	11986.00	8.94
3279784	3280998	-	yutK	BSUA_03436	Co-directional	40.00	7.11	8630.00	7.11
2600737	2601300	-	grpE	BSUA_02725	Co-directional	40.00	7.91	4459.00	7.92
2843788	2845515	-	spoVID	BSUA_02998	Co-directional	40.00	4.73	8171.00	4.73
2554537	2556687	-	pbpA	BSUA_02677	Co-directional	40.00	3.23	6956.00	3.24
3513589	3514173	+	yvdT	BSUA_03676	Head-On	40.00	8.32	4861.00	8.32
2896080	2897792	-	polX	BSUA_03047	Co-directional	40.00	2.53	4336.00	2.53
891516	892673	+	yfiN	BSUA_00908	Co-directional	40.00	3.68	4246.00	3.67
3621421	3622497	-	tagO	BSUA_03784	Co-directional	40.00	7.67	8252.00	7.67
441566	442876	+	gabT	BSUA_00441	Co-directional	40.00	2.90	3792.00	2.89
4169549	4170484	-	ccpB	BSUA_04341	Co-directional	40.00	3.30	3082.00	3.30
437469	438347	-	ycnC	BSUA_00436	Head-On	40.00	9.90	8692.00	9.90
1140785	1142629	+	asnO	BSUA_01176	Co-directional	40.00	3.68	6796.00	3.69
3480020	3481285	-	cycB	BSUA_03644	Co-directional	40.00	5.78	7302.00	5.77
2855737	2857395	-	lonB	BSUA_03008	Co-directional	40.00	4.69	7772.00	4.69
3234306	3234704	-	yueI	BSUA_03396	Co-directional	40.00	8.59	3425.00	8.61
316520	317611	+	yceH	BSUA_00343	Co-directional	40.00	5.05	5507.00	5.05
3028013	3029086	-	ytoP	BSUA_03177	Co-directional	40.00	6.59	7072.00	6.59
3405106	3406923	-	cysJ	BSUA_03572	Co-directional	40.00	4.02	7304.00	4.02
1563657	1564103	+	mraZ	BSUA_01643	Co-directional	40.00	6.37	2841.00	6.37
779820	781781	+	ltaSA	BSUA_00800	Co-directional	40.00	4.95	9699.00	4.95
920627	921379	+	fabL	BSUA_00939	Co-directional	40.00	3.68	2770.00	3.68
3906340	3907017	+	lrgB	BSUA_04071	Head-On	40.00	6.06	4106.00	6.06
2589433	2589714	-	yqfC	BSUA_02713	Co-directional	40.00	7.79	2196.00	7.81
369232	369687	+	yckC	BSUA_00389	Co-directional	40.00	6.35	2892.00	6.36
4155399	4156061	-	yybB	BSUA_04324	Co-directional	40.00	7.87	5210.00	7.87
3104213	3104986	-	ytmA	BSUA_03248	Co-directional	40.00	5.67	4370.00	5.65
3410832	3411500	-	bdbD	BSUA_03576	Co-directional	40.00	6.18	4117.00	6.16
2920151	2921641	-	araA	BSUA_03068	Co-directional	40.00	3.98	5930.00	3.98
3503402	3504871	+	pnbA	BSUA_03666	Head-On	40.00	5.01	7359.00	5.01
3154782	3155357	-	yuaF	BSUA_03316	Co-directional	40.00	6.57	3771.00	6.56
2446796	2448439	-	yqjN	BSUA_02554	Co-directional	40.00	3.39	5568.00	3.39
3831184	3831654	-	ywgB	BSUA_03994	Co-directional	40.00	7.46	3507.00	7.46
3117805	3118725	-	mntA	BSUA_03267	Co-directional	40.00	9.59	8818.00	9.58
2770940	2773576	-	alaS	BSUA_02923	Co-directional	40.00	3.81	10040.00	3.81
326896	327477	+	ycgB	BSUA_00352	Co-directional	40.00	7.58	4399.00	7.57
1246165	1246336	NA	Intergenic region between yjcL and trnSL-Val2	BSU_IGR_1090	NA	40.00	11.70	1998.00	11.68
515524	515784	+	ydzL	BSUA_00534	Co-directional	40.00	5.47	1424.00	5.48
3332762	3333547	-	sufC	BSUA_03491	Co-directional	40.00	6.67	5244.00	6.68
2839430	2842072	-	valS	BSUA_02995	Co-directional	40.00	4.61	12176.00	4.61
234002	235336	-	glpT	BSUA_00262	Head-On	40.00	5.90	7872.00	5.90
310888	311883	-	yceB	BSUA_00337	Head-On	40.00	7.22	7194.00	7.23
4179160	4179921	-	parA	BSUA_04352	Co-directional	40.00	8.07	6141.00	8.07
4171366	4171605	-	rpsR	BSUA_04343	Co-directional	40.00	4.34	1022.00	4.28
3397002	3397931	-	yvgK	BSUA_03565	Co-directional	40.00	2.77	2568.00	2.76
827801	828193	+	yflB	BSUA_00848	Co-directional	40.00	7.52	2947.00	7.52
608673	609839	-	pbuE	BSUA_00638	Head-On	40.00	6.73	7846.00	6.73
2691110	2691568	+	bltD	BSUA_02839	Head-On	40.00	8.04	3691.00	8.06
2836060	2837058	-	spoIIB	BSUA_02992	Co-directional	40.00	3.14	3134.00	3.14
1764778	1765335	-	ymcC	BSUA_01838	Head-On	40.00	5.03	2803.00	5.03
2217915	2218916	+	yomM	BSUA_02291	Head-On	40.00	7.42	7438.00	7.43
2735791	2738607	-	levR	BSUA_02890	Co-directional	40.00	5.63	15862.00	5.63
3838122	3839093	-	pta	BSUA_04002	Co-directional	40.00	6.09	5917.00	6.09
3100592	3101794	-	metK	BSUA_03245	Co-directional	40.00	8.96	10780.00	8.97
736813	737250	+	yeeK	BSUA_00758	Co-directional	40.00	5.35	2339.00	5.35
1233564	1234052	-	cotY	BSUA_01277	Head-On	40.00	6.19	3027.00	6.20
3293091	3293987	-	lipA	BSUA_03451	Co-directional	40.00	5.18	4639.00	5.18
3665300	3666673	-	ywtG	BSUA_03816	Co-directional	40.00	4.61	6332.00	4.61
3759226	3759387	NA	Intergenic region between atpF and atpE	BSU_IGR_3218	NA	40.00	24.53	3944.00	24.50
3108435	3108839	-	ytkC	BSUA_03253	Co-directional	40.00	7.53	3042.00	7.53
476535	476987	-	ydaT	BSUA_00480	Head-On	40.00	4.69	2111.00	4.67
3471119	3472021	-	yvfR	BSUA_03637	Co-directional	40.00	5.71	5150.00	5.71
1167491	1168027	-	yitP	BSUA_01203	Head-On	40.00	5.53	2962.00	5.53
25852	26337	+	tadA	BSUA_00024	Co-directional	40.00	6.70	3250.00	6.70
4176187	4177185	-	yyaD	BSUA_04349	Co-directional	40.00	7.91	7896.00	7.91
529141	529521	+	yddJ	BSUA_00550	Co-directional	40.00	7.88	2987.00	7.86
3418209	3418844	-	azoR2	BSUA_03582	Co-directional	40.00	3.94	2497.00	3.93
251435	252322	+	ybfP	BSUA_00280	Co-directional	40.00	3.51	3115.00	3.51
3315200	3316438	-	pucF	BSUA_03472	Co-directional	40.00	5.18	6412.00	5.18
3731936	3732358	-	ywnJ	BSUA_03888	Co-directional	40.00	3.76	1586.00	3.76
37720	39162	+	yaaO	BSUA_00038	Co-directional	40.00	6.15	8878.00	6.16
245198	246139	+	mpr	BSUA_00272	Co-directional	40.00	5.54	5206.00	5.53
3450644	3452179	-	pgm	BSUA_03619	Co-directional	40.00	5.86	8989.00	5.86
2786409	2787173	-	yrvM	BSUA_02938	Co-directional	40.00	5.15	3937.00	5.15
2674521	2674744	NA	Intergenic region between sigK and yrkS	BSU_IGR_2313	NA	40.00	8.03	1795.00	8.05
455766	455930	-	yczO	BSUA_00456	Head-On	40.00	8.68	1431.00	8.73
3833604	3833764	NA	Intergenic region between ywfO and ywzC	BSU_IGR_3280	NA	40.00	15.06	2400.00	15.00
2560762	2561190	-	yqgA	BSUA_02682	Co-directional	40.00	6.47	2773.00	6.48
915427	918012	+	yfhO	BSUA_00935	Co-directional	40.00	3.76	9711.00	3.76
117257	117348	NA	Intergenic region between sigH and rpmGB	BSU_IGR_103	NA	40.00	15.02	1361.00	14.96
2530018	2530449	-	comGD	BSUA_02645	Co-directional	40.00	6.01	2592.00	6.01
322279	323127	+	opuAB	BSUA_00348	Co-directional	40.00	9.01	7640.00	9.01
407461	408234	NA	Intergenic region between ycxD and yczE	BSU_IGR_346	NA	40.00	7.07	5471.00	7.08
3596705	3597604	-	ftsX	BSUA_03755	Co-directional	40.00	6.37	5727.00	6.37
605034	605394	NA	Intergenic region between phoB and fra	BSU_IGR_534	NA	40.00	8.32	3002.00	8.34
647485	647866	NA	Intergenic region between ydjB and ydjC	BSU_IGR_572	NA	40.00	7.32	2790.00	7.32
1863310	1863636	NA	Intergenic region between glnA and ynxB	BSU_IGR_1546	NA	40.00	6.89	2247.00	6.89
3593113	3594306	-	minJ	BSUA_03752	Co-directional	40.00	5.13	6118.00	5.13
2828739	2829605	-	spoIVFB	BSUA_02983	Co-directional	40.00	6.59	5700.00	6.58
3230000	3230459	NA	Intergenic region between degQ and yuzC	BSU_IGR_2793	NA	40.00	5.65	2593.00	5.65
119810	119854	NA	Intergenic region between rplA and BSU_misc_RNA_3	BSU_IGR_108	NA	40.00	15.82	688.00	15.64
3857059	3858006	-	spsJ	BSUA_04019	Co-directional	40.00	4.88	4621.00	4.88
1314443	1314799	+	xkdH	BSUA_01374	Co-directional	40.00	8.33	2969.00	8.34
60071	60129	NA	Intergenic region between pth and fin	BSU_IGR_59	NA	40.00	23.86	1393.00	24.02
1034359	1035720	-	yheD	BSUA_01072	Head-On	40.00	4.84	6592.00	4.84
1921419	1921615	NA	Intergenic region between parC and ynfC	BSU_IGR_1609	NA	40.00	10.03	1963.00	10.02
994775	994974	NA	Intergenic region between yhdB and yhdC	BSU_IGR_868	NA	40.00	9.07	1796.00	9.03
1884928	1885768	NA	Intergenic region between cotU and thyA	BSU_IGR_1568	NA	40.00	5.17	4347.00	5.18
3995020	3995490	-	yxiF	BSUA_04162	Co-directional	40.00	3.51	1628.00	3.46
4131969	4132015	NA	Intergenic region between yycD and yyzB	BSU_IGR_3520	NA	40.00	21.83	1014.00	22.04
3443770	3444032	NA	Intergenic region between opuCA and yvbF	BSU_IGR_2976	NA	40.00	10.46	2739.00	10.45
3691384	3691560	NA	Intergenic region between ywrF and ywrE	BSU_IGR_3151	NA	40.00	9.31	1643.00	9.34
730388	730626	NA	Intergenic region between yezA and yezG	BSU_IGR_633	NA	40.00	9.35	2229.00	9.37
219095	219610	+	skfG	BSUA_00245	Co-directional	40.00	3.87	1998.00	3.88
1468867	1469003	NA	Intergenic region between ykzF and ykuL	BSU_IGR_1285	NA	40.00	14.83	2026.00	14.90
3861629	3862498	-	spsD	BSUA_04024	Co-directional	40.00	6.03	5231.00	6.02
3364966	3366063	+	gerAB	BSUA_03531	Head-On	40.00	4.57	5014.00	4.57
3145267	3145278	NA	Intergenic region between trnB-Phe and trnB-Asp	BSU_IGR_2713	NA	40.00	28.67	319.00	29.00
831046	832200	-	yfkR	BSUA_00852	Head-On	40.00	5.42	6251.00	5.42
179603	180355	-	ybbA	BSUA_00204	Head-On	40.00	5.34	4018.00	5.34
2639650	2639814	-	yqcE	BSUA_02771	Co-directional	40.00	7.82	1286.00	7.84
1249897	1250161	NA	Intergenic region between yjcO and yjcP	BSU_IGR_1096	NA	40.00	7.14	1884.00	7.14
3486882	3487850	-	epsO	BSUA_03650	Co-directional	40.00	4.38	4219.00	4.36
1398378	1398547	NA	Intergenic region between ykrK and htpX	BSU_IGR_1224	NA	40.00	18.91	3206.00	18.97
1274223	1274501	-	yjiA	BSUA_01328	Head-On	40.00	4.98	1389.00	5.00
640076	641245	+	ydiP	BSUA_00674	Co-directional	40.00	5.58	6524.00	5.58
3879739	3879777	NA	Intergenic region between sacT and ywcI	BSU_IGR_3315	NA	40.00	26.51	1021.00	26.87
311884	312166	NA	Intergenic region between yceB and yceC	BSU_IGR_283	NA	40.00	6.83	1929.00	6.84
3903470	3904138	-	thiE	BSUA_04067	Co-directional	40.00	3.56	2375.00	3.56
912894	913286	+	yfhL	BSUA_00932	Co-directional	40.00	6.15	2403.00	6.13
185012	185201	NA	Intergenic region between btr and ybbC	BSU_IGR_175	NA	40.00	17.00	3207.00	16.97
1111014	1111862	-	ntdB	BSUA_01151	Head-On	40.00	3.93	3332.00	3.93
3464021	3464421	NA	Intergenic region between yvbW and yvbX	BSU_IGR_2993	NA	40.00	6.48	2595.00	6.49
3236488	3236601	NA	Intergenic region between yueF and yuzE	BSU_IGR_2800	NA	40.00	8.58	962.00	8.51
227963	228073	NA	Intergenic region between ybxG and csgA	BSU_IGR_210	NA	40.00	5.46	597.00	5.43
2495637	2496482	-	yqxC	BSUA_02601	Co-directional	40.00	5.28	4448.00	5.26
944535	944812	NA	Intergenic region between katA and ssuB	BSU_IGR_827	NA	40.00	7.38	2052.00	7.41
3831655	3831765	NA	Intergenic region between ywgB and ywgA	BSU_IGR_3278	NA	40.00	10.02	1093.00	9.94
3381986	3382225	-	rsoA	BSUA_03548	Co-directional	40.00	5.13	1219.00	5.10
1246337	1246409	+	trnSL-Val2	BSUA_01294	Co-directional	40.00	24.63	1778.00	24.69
261544	261663	NA	Intergenic region between ybgF and ybgG	BSU_IGR_239	NA	40.00	16.40	1963.00	16.50
3618064	3618145	NA	Intergenic region between degU and degS	BSU_IGR_3101	NA	40.00	28.00	2268.00	28.00
352705	352865	NA	Intergenic region between ycgS and ycgT	BSU_IGR_317	NA	40.00	11.94	1915.00	11.97
3358214	3358490	NA	Intergenic region between htrB and cssR	BSU_IGR_2906	NA	40.00	4.34	1202.00	4.36
1334651	1334925	NA	Intergenic region between ykaA and steT	BSU_IGR_1173	NA	40.00	8.15	2225.00	8.12
3943611	3943821	NA	Intergenic region between sigY and yxlA	BSU_IGR_3365	NA	40.00	10.98	2314.00	11.02
3982966	3983165	NA	Intergenic region between katE and citH	BSU_IGR_3394	NA	40.00	10.09	2009.00	10.10
897472	898008	+	yfiT	BSUA_00914	Co-directional	40.00	4.50	2414.00	4.50
3735189	3735388	NA	Intergenic region between ywnF and clsA	BSU_IGR_3195	NA	40.00	9.96	1988.00	9.99
64636	64816	NA	Intergenic region between spoVT and yabM	BSU_IGR_62	NA	40.00	11.57	2087.00	11.59
2921642	2921818	NA	Intergenic region between araA and abnA	BSU_IGR_2530	NA	40.00	7.01	1238.00	7.03
1525153	1525445	NA	Intergenic region between nprE and ylaA	BSU_IGR_1333	NA	40.00	8.44	2461.00	8.43
3009099	3009368	NA	Intergenic region between rpsD and tyrS	BSU_IGR_2607	NA	40.00	5.99	1611.00	5.99
3299918	3300013	NA	Intergenic region between yunG and pucH	BSU_IGR_2856	NA	40.00	16.88	1606.00	16.91
549649	549760	NA	Intergenic region between ydeF and ydeG	BSU_IGR_478	NA	40.00	13.73	1519.00	13.68
4011922	4012227	NA	Intergenic region between yxiB and abnB	BSU_IGR_3418	NA	40.00	5.39	1648.00	5.40
4115364	4115436	NA	Intergenic region between argI and rocE	BSU_IGR_3505	NA	40.00	21.10	1517.00	21.07
3937631	3937758	NA	Intergenic region between aag and katX	BSU_IGR_3362	NA	40.00	13.70	1733.00	13.65
14809	14846	NA	Intergenic region between rrnO-5S and yaaC	BSU_IGR_12	NA	40.00	26.00	955.00	25.81
3579890	3580087	-	yvlC	BSUA_03741	Co-directional	40.00	5.54	1092.00	5.54
3782692	3782856	NA	Intergenic region between spo0F and ywjG	BSU_IGR_3245	NA	40.00	3.09	498.00	3.04
554782	554935	NA	Intergenic region between ydeK and ydeL	BSU_IGR_483	NA	40.00	8.62	1320.00	8.63
3794249	3794336	NA	Intergenic region between ywjA and ywiE	BSU_IGR_3254	NA	40.00	16.05	1391.00	15.99
1253629	1254178	NA	Intergenic region between yjdB and manR	BSU_IGR_1102	NA	40.00	3.15	1733.00	3.16
3566163	3566185	NA	Intergenic region between yvoD and lgt	BSU_IGR_3058	NA	40.00	31.39	695.00	31.59
347035	347229	NA	Intergenic region between putC and putP	BSU_IGR_313	NA	40.00	5.82	1133.00	5.84
573149	573263	NA	Intergenic region between ydfI and ydfJ	BSU_IGR_503	NA	40.00	15.83	1811.00	15.89
3542317	3542339	NA	Intergenic region between crh and whiA	BSU_IGR_3045	NA	40.00	32.52	723.00	32.86
2982631	2982680	NA	Intergenic region between ytlI and ytkL	BSU_IGR_2584	NA	40.00	9.96	498.00	10.16
217641	217704	NA	Intergenic region between skfE and skfF	BSU_IGR_203	NA	40.00	11.97	764.00	12.13
463779	463928	NA	Intergenic region between yczJ and pbpC	BSU_IGR_395	NA	40.00	5.39	790.00	5.30
1759163	1759294	NA	Intergenic region between cotE and mutS	BSU_IGR_1510	NA	40.00	7.17	939.00	7.17
3633377	3633414	NA	Intergenic region between lytC and lytB	BSU_IGR_3111	NA	40.00	15.11	566.00	15.30
2735602	2735790	NA	Intergenic region between levD and levR	BSU_IGR_2375	NA	40.00	3.95	744.00	3.96
4071668	4071687	NA	Intergenic region between yxnB and asnH	BSU_IGR_3467	NA	40.00	26.70	510.00	26.84
749364	749385	NA	Intergenic region between yesR and yesS	BSU_IGR_647	NA	40.00	19.18	410.00	19.52
1455398	1455407	NA	Intergenic region between kinA and patA	BSU_IGR_1270	NA	40.00	20.20	177.00	19.67
3582831	3585704	-	uvrA	BSUA_03746	Co-directional	38.00	4.05	11632.00	4.05
1128297	1131689	+	sbcC	BSUA_01162	Co-directional	38.00	3.76	12759.00	3.76
1326781	1328844	+	xkdV	BSUA_01390	Co-directional	38.00	4.47	9211.00	4.46
3161181	3161849	+	ktrA	BSUA_03323	Head-On	38.00	5.87	3911.00	5.85
4029632	4030774	-	yxeP	BSUA_04189	Co-directional	38.00	9.55	10895.00	9.54
1592878	1593714	+	ylmD	BSUA_01667	Co-directional	38.00	4.33	3625.00	4.34
3943822	3945195	+	yxlA	BSUA_04110	Head-On	38.00	6.77	9294.00	6.77
3541294	3542049	-	yvcN	BSUA_03703	Co-directional	38.00	6.63	5014.00	6.64
3126774	3127493	+	yteA	BSUA_03274	Head-On	38.00	6.10	4383.00	6.10
3366060	3367181	+	gerAC	BSUA_03532	Head-On	38.00	3.24	3634.00	3.24
1109948	1111000	-	ntdC	BSUA_01150	Head-On	38.00	5.96	6270.00	5.96
3605678	3607174	-	fliD	BSUA_03765	Co-directional	38.00	5.37	8025.00	5.36
2994834	2996423	-	ytcJ	BSUA_03145	Co-directional	38.00	5.35	8502.00	5.35
869771	870313	-	yfjE	BSUA_00888	Head-On	38.00	6.34	3442.00	6.35
1681202	1681816	+	ylxF	BSUA_01757	Co-directional	38.00	6.18	3794.00	6.18
4051845	4053758	-	iolD	BSUA_04215	Co-directional	38.00	5.45	10438.00	5.46
3449322	3450614	-	eno	BSUA_03618	Co-directional	38.00	7.08	9160.00	7.09
2979366	2980178	-	tcyK	BSUA_03127	Co-directional	38.00	4.58	3726.00	4.59
2799666	2801879	-	secDF	BSUA_02949	Co-directional	38.00	5.01	11097.00	5.01
3840260	3841039	+	ywfH	BSUA_04004	Head-On	38.00	4.95	3861.00	4.96
1070798	1071730	+	hemH	BSUA_01110	Co-directional	38.00	4.01	3740.00	4.01
748329	749363	+	yesR	BSUA_00773	Co-directional	38.00	5.01	5188.00	5.02
3153232	3154761	-	floT	BSUA_03315	Co-directional	38.00	2.85	4358.00	2.85
1061724	1062950	+	ecsB	BSUA_01102	Co-directional	38.00	3.32	4074.00	3.32
4021771	4023072	-	pdp	BSUA_04182	Co-directional	38.00	4.66	6055.00	4.65
2888131	2889108	-	etfA	BSUA_03040	Co-directional	38.00	7.41	7244.00	7.41
2158272	2159186	-	yorF	BSUA_02197	Co-directional	38.00	4.54	4151.00	4.54
1322508	1323167	+	xkdP	BSUA_01383	Co-directional	38.00	4.36	2868.00	4.35
3588560	3591055	+	yvkC	BSUA_03749	Head-On	38.00	6.07	15143.00	6.07
563088	563423	+	aseR	BSUA_00588	Co-directional	38.00	6.42	2155.00	6.43
3959190	3960647	+	aldY	BSUA_04122	Head-On	38.00	5.26	7665.00	5.26
3188930	3190219	-	yugS	BSUA_03346	Co-directional	38.00	5.41	6983.00	5.42
35845	36459	+	xpaC	BSUA_00036	Co-directional	38.00	4.40	2700.00	4.40
3535336	3536310	+	yvcT	BSUA_03697	Head-On	38.00	5.72	5569.00	5.72
3281673	3282701	+	yutJ	BSUA_03438	Head-On	38.00	3.59	3688.00	3.59
3349384	3349767	-	yusQ	BSUA_03512	Co-directional	38.00	6.81	2600.00	6.79
300838	302256	+	ycdB	BSUA_00328	Co-directional	38.00	4.99	7073.00	4.99
1580025	1581347	+	ftsA	BSUA_01658	Co-directional	38.00	3.77	4984.00	3.77
188416	189741	-	amiE	BSUA_00211	Head-On	38.00	6.02	7972.00	6.02
3432573	3433253	-	opuBD	BSUA_03598	Co-directional	38.00	3.07	2088.00	3.07
3368881	3369606	-	liaF	BSUA_03535	Co-directional	38.00	6.00	4347.00	6.00
3145279	3145355	-	trnB-Asp	BSUA_03296	Co-directional	38.00	16.83	1273.00	16.75
3858006	3858746	-	spsI	BSUA_04020	Co-directional	38.00	3.91	2890.00	3.91
3112198	3113529	+	ythA	BSUA_03261	Head-On	38.00	3.74	4975.00	3.74
3664139	3665263	+	gerBC	BSUA_03815	Head-On	38.00	3.66	4112.00	3.66
783780	784691	+	yfnF	BSUA_00803	Co-directional	38.00	3.36	3051.00	3.35
2333398	2334270	+	ypjC	BSUA_02418	Head-On	38.00	4.60	4013.00	4.60
2973751	2974443	-	rbfK	BSUA_03120	Co-directional	38.00	6.47	4472.00	6.46
1982838	1987400	-	gltA	BSUA_01984	Head-On	38.00	3.09	14112.00	3.09
1669363	1670670	+	trmFO	BSUA_01744	Co-directional	38.00	4.74	6198.00	4.74
3238173	3238904	-	yueD	BSUA_03403	Co-directional	38.00	7.70	5638.00	7.71
873570	874919	+	malA	BSUA_00893	Co-directional	38.00	4.28	5780.00	4.28
3041675	3042973	+	pbuO	BSUA_03190	Head-On	38.00	2.64	3429.00	2.64
2637339	2638157	-	cwlA	BSUA_02768	Co-directional	38.00	4.58	3747.00	4.58
657362	658333	+	ydjI	BSUA_00688	Co-directional	38.00	3.91	3796.00	3.91
2441317	2442276	-	coaA	BSUA_02549	Co-directional	38.00	6.08	5832.00	6.08
3085954	3086658	-	bceR	BSUA_03229	Co-directional	38.00	8.90	6264.00	8.90
3510274	3511824	+	levB	BSUA_03674	Head-On	38.00	4.74	7340.00	4.74
3782857	3783378	+	ywjG	BSUA_03949	Head-On	38.00	10.59	5500.00	10.56
1203397	1205034	+	oppA	BSUA_01243	Co-directional	38.00	4.30	7048.00	4.31
2322439	2325234	-	dinG	BSUA_02407	Co-directional	38.00	2.93	8176.00	2.93
1292350	1293351	+	exuR	BSUA_01346	Co-directional	38.00	4.87	4876.00	4.87
3474418	3475707	-	ganB	BSUA_03640	Co-directional	38.00	3.81	4918.00	3.82
2682768	2683553	-	yrkJ	BSUA_02828	Co-directional	38.00	4.61	3619.00	4.61
2451924	2453393	+	zwf	BSUA_02558	Head-On	38.00	4.97	7282.00	4.96
648323	650812	-	gutR	BSUA_00681	Head-On	38.00	4.83	12020.00	4.83
2793295	2795499	-	relA	BSUA_02944	Co-directional	38.00	4.52	9965.00	4.52
1053659	1053871	+	yhaL	BSUA_01090	Co-directional	38.00	10.64	2238.00	10.56
2334312	2335106	-	ypjB	BSUA_02419	Co-directional	38.00	4.84	3836.00	4.83
1963040	1970725	-	ppsA	BSUA_01972	Head-On	38.00	2.83	21756.00	2.83
2929252	2931033	-	lytS	BSUA_03081	Co-directional	38.00	5.18	9218.00	5.18
3419004	3420899	-	yvaC	BSUA_03583	Co-directional	38.00	4.75	8987.00	4.74
2996443	2998032	-	ytcI	BSUA_03146	Co-directional	38.00	5.92	9399.00	5.92
2768653	2769735	-	yrrL	BSUA_02919	Co-directional	38.00	6.31	6827.00	6.31
559765	560349	+	ydeQ	BSUA_00584	Co-directional	38.00	12.60	7363.00	12.61
3805094	3806281	-	narK	BSUA_03967	Co-directional	38.00	5.65	6709.00	5.65
865814	867190	+	acoL	BSUA_00884	Co-directional	38.00	4.10	5643.00	4.10
2289724	2290821	-	bpsA	BSUA_02371	Co-directional	38.00	3.17	3479.00	3.17
1710633	1714997	+	polC	BSUA_01790	Co-directional	38.00	3.59	15676.00	3.59
405064	406002	-	ycxC	BSUA_00404	Head-On	38.00	6.20	5808.00	6.19
3345507	3346415	-	fadM	BSUA_03507	Co-directional	38.00	4.84	4393.00	4.84
1285487	1286866	+	exuM	BSUA_01340	Co-directional	38.00	3.52	4852.00	3.52
297178	298338	+	natB	BSUA_00325	Co-directional	38.00	5.38	6238.00	5.38
2688801	2689622	-	bltR	BSUA_02837	Co-directional	38.00	6.51	5346.00	6.51
402383	403111	+	srfAD	BSUA_00401	Co-directional	38.00	6.25	4547.00	6.25
2945948	2948590	-	polA	BSUA_03097	Co-directional	38.00	4.20	11099.00	4.20
1415037	1416539	-	kinD	BSUA_01486	Head-On	38.00	6.36	9542.00	6.35
3002495	3004183	-	ezrA	BSUA_03151	Co-directional	38.00	5.12	8638.00	5.12
3249761	3250990	+	adeR	BSUA_03410	Head-On	38.00	3.60	4425.00	3.60
3853507	3854781	-	rocG	BSUA_04015	Co-directional	38.00	5.35	6826.00	5.36
4025141	4026082	-	deoR	BSUA_04185	Co-directional	38.00	5.34	5005.00	5.32
2850532	2851899	-	hemA	BSUA_03004	Co-directional	38.00	6.30	8611.00	6.30
3567009	3567941	-	hprK	BSUA_03730	Co-directional	38.00	7.10	6605.00	7.09
728399	729547	+	yeeC	BSUA_00749	Co-directional	38.00	8.12	9326.00	8.12
3394539	3395021	+	yvsG	BSUA_03563	Head-On	38.00	7.08	3418.00	7.09
554936	556327	+	ydeL	BSUA_00578	Co-directional	38.00	4.72	6567.00	4.72
576954	577643	-	ydfK	BSUA_00601	Head-On	38.00	4.37	3009.00	4.37
4157223	4157828	+	yyaS	BSUA_04327	Head-On	38.00	5.24	3169.00	5.24
210232	210522	+	ybcH	BSUA_00235	Co-directional	38.00	6.10	1769.00	6.10
3846333	3846947	-	bacA	BSUA_04010	Co-directional	38.00	7.58	4656.00	7.58
700328	701905	-	yerD	BSUA_00729	Head-On	38.00	5.17	8158.00	5.17
2693453	2694418	-	yrdR	BSUA_02842	Co-directional	38.00	3.94	3794.00	3.93
3680939	3681466	-	ywrO	BSUA_03832	Co-directional	38.00	5.42	2857.00	5.42
3501918	3502622	-	epsA	BSUA_03664	Co-directional	38.00	9.67	6818.00	9.68
277350	278288	+	ycbK	BSUA_00302	Co-directional	38.00	2.68	2520.00	2.69
3691901	3693478	-	ywrD	BSUA_03843	Co-directional	38.00	3.51	5526.00	3.50
158515	159072	-	gerD	BSUA_00184	Head-On	38.00	5.00	2792.00	5.01
561884	562480	+	ydeS	BSUA_00586	Co-directional	38.00	4.73	2822.00	4.73
3006462	3008201	-	ytrP	BSUA_03155	Co-directional	38.00	4.22	7335.00	4.22
1922475	1923872	+	alsT	BSUA_01950	Co-directional	38.00	5.28	7374.00	5.28
430618	431982	-	yclM	BSUA_00430	Head-On	38.00	6.84	9329.00	6.84
3958113	3959006	-	yxkF	BSUA_04121	Co-directional	38.00	4.95	4421.00	4.95
3773186	3774883	-	maeA	BSUA_03940	Co-directional	38.00	4.12	6979.00	4.11
3382229	3382801	-	sigO	BSUA_03549	Co-directional	38.00	6.40	3662.00	6.40
1465098	1465646	+	ykuH	BSUA_01535	Co-directional	38.00	6.44	3520.00	6.42
588283	589926	-	vmlR	BSUA_00619	Head-On	38.00	4.31	7086.00	4.31
1208081	1208998	+	oppF	BSUA_01247	Co-directional	38.00	5.10	4678.00	5.10
64099	64635	+	spoVT	BSUA_00067	Co-directional	38.00	7.34	3934.00	7.34
1024409	1025257	-	yheN	BSUA_01061	Head-On	38.00	7.22	6124.00	7.22
3455519	3456541	-	cggR	BSUA_03623	Co-directional	38.00	6.22	6362.00	6.23
681086	681640	+	yebE	BSUA_00709	Co-directional	38.00	7.32	4063.00	7.33
1397676	1398377	-	ykrK	BSUA_01466	Head-On	38.00	4.83	3383.00	4.83
2708448	2709302	-	aadK	BSUA_02859	Co-directional	38.00	8.53	7287.00	8.53
3482598	3483257	-	lutR	BSUA_03646	Co-directional	38.00	7.95	5244.00	7.96
1421643	1422686	+	ykvI	BSUA_01491	Co-directional	38.00	5.33	5561.00	5.33
538215	539525	+	yddS	BSUA_00560	Co-directional	38.00	7.89	10340.00	7.89
2957078	2957461	-	ytzA	BSUA_03105	Co-directional	38.00	4.16	1598.00	4.17
2564194	2564631	-	zur	BSUA_02687	Co-directional	38.00	5.40	2358.00	5.40
4006540	4008369	-	bglP	BSUA_04168	Co-directional	38.00	3.43	6282.00	3.43
3579529	3579888	-	yvlD	BSUA_03740	Co-directional	38.00	8.93	3214.00	8.95
685149	685874	+	purC	BSUA_00714	Co-directional	38.00	5.65	4095.00	5.65
2235205	2236029	+	yomD	BSUA_02302	Head-On	38.00	4.33	3574.00	4.34
2829598	2830392	-	spoIVFA	BSUA_02984	Co-directional	38.00	2.89	2295.00	2.89
2987877	2989064	-	ackA	BSUA_03137	Co-directional	38.00	4.40	5226.00	4.40
3898560	3899162	-	ywbO	BSUA_04063	Co-directional	38.00	6.90	4157.00	6.91
430081	430350	NA	Intergenic region between phrC and yczN	BSU_IGR_362	NA	38.00	6.14	1652.00	6.14
1865590	1866381	+	ynaC	BSUA_01882	Co-directional	38.00	6.10	4834.00	6.11
1529371	1529559	-	ylaF	BSUA_01605	Head-On	38.00	8.52	1599.00	8.51
1522321	1523235	-	yktD	BSUA_01598	Head-On	38.00	5.41	4934.00	5.40
1372360	1374003	-	thiW	BSUA_01440	Head-On	38.00	4.95	8136.00	4.95
1366228	1366698	-	guaD	BSUA_01435	Head-On	38.00	4.59	2153.00	4.58
3950553	3951959	-	cydA	BSUA_04115	Co-directional	38.00	4.91	6894.00	4.90
540309	540995	+	yddT	BSUA_00563	Co-directional	38.00	7.53	5154.00	7.51
658380	659405	-	ydjJ	BSUA_00689	Head-On	38.00	6.76	6936.00	6.77
1304880	1305221	-	xre	BSUA_01360	Head-On	38.00	6.04	2061.00	6.04
3960689	3961525	-	yxkD	BSUA_04123	Co-directional	38.00	6.48	5426.00	6.49
3536348	3538288	-	psdB	BSUA_03698	Co-directional	38.00	4.50	8725.00	4.50
3159530	3160072	+	gbsR	BSUA_03321	Head-On	38.00	4.03	2184.00	4.03
3936691	3936852	NA	Intergenic region between licR and yxzF	BSU_IGR_3360	NA	38.00	10.79	1744.00	10.83
4011556	4011921	-	yxiB	BSUA_04173	Co-directional	38.00	9.11	3329.00	9.12
3713949	3714359	+	ywpF	BSUA_03867	Head-On	38.00	3.72	1502.00	3.66
1863637	1863927	+	ynxB	BSUA_01878	Co-directional	38.00	8.78	2550.00	8.79
3540903	3541048	NA	Intergenic region between psdR and yvzJ	BSU_IGR_3042	NA	38.00	14.52	2104.00	14.51
2876809	2877249	-	ysmB	BSUA_03028	Co-directional	38.00	5.52	2431.00	5.53
822331	822468	-	yflJ	BSUA_00841	Head-On	38.00	10.17	1401.00	10.23
478555	478896	+	ydbB	BSUA_00483	Co-directional	38.00	9.49	3244.00	9.51
1648888	1649121	+	acpA	BSUA_01723	Co-directional	38.00	5.21	1215.00	5.21
241925	242845	-	ybfH	BSUA_00269	Head-On	38.00	7.90	7261.00	7.89
2659536	2661068	-	yqbA	BSUA_02796	Co-directional	38.00	6.93	10617.00	6.93
3845636	3846343	-	bacB	BSUA_04009	Co-directional	38.00	7.11	5033.00	7.12
3394232	3394372	-	sspJ	BSUA_03562	Co-directional	38.00	9.35	1316.00	9.40
711867	712279	NA	Intergenic region between opuE and gatC	BSU_IGR_619	NA	38.00	5.45	2252.00	5.47
3833765	3833989	-	ywzC	BSUA_03997	Co-directional	38.00	7.33	1622.00	7.24
364255	365169	+	folEB	BSUA_00383	Co-directional	38.00	4.77	4362.00	4.77
2680451	2680940	NA	Intergenic region between yrkN and yrkL	BSU_IGR_2318	NA	38.00	7.95	3882.00	7.94
3278017	3278365	NA	Intergenic region between paiA and yutM	BSU_IGR_2833	NA	38.00	7.72	2678.00	7.70
1281772	1282159	NA	Intergenic region between yjlB and yjlC	BSU_IGR_1130	NA	38.00	7.80	3028.00	7.82
3491766	3492800	-	epsJ	BSUA_03655	Co-directional	38.00	6.91	7151.00	6.92
967719	967809	NA	Intergenic region between yhcI and cspB	BSU_IGR_848	NA	38.00	14.97	1328.00	14.76
176150	176206	NA	Intergenic region between rrnG-23S and rrnG-5S	BSU_IGR_169	NA	38.00	13.30	736.00	13.14
862550	863551	+	acoA	BSUA_00881	Co-directional	38.00	6.43	6431.00	6.42
2682186	2682767	NA	Intergenic region between yrkK and yrkJ	BSU_IGR_2320	NA	38.00	8.09	4705.00	8.10
4141929	4142375	-	yybP	BSUA_04308	Co-directional	38.00	5.74	2564.00	5.75
3213852	3215384	+	nupO	BSUA_03374	Head-On	38.00	4.01	6135.00	4.00
4139578	4139727	-	yyzH	BSUA_04304	Co-directional	38.00	5.76	836.00	5.61
2009491	2009830	NA	Intergenic region between yoaM and yozS	BSU_IGR_1665	NA	38.00	5.21	1765.00	5.21
3330211	3331431	-	sufS	BSUA_03489	Co-directional	38.00	6.10	7436.00	6.10
3905867	3905971	NA	Intergenic region between ywbI and cidA	BSU_IGR_3334	NA	38.00	20.29	2114.00	20.33
3019288	3019522	NA	Intergenic region between aroA and ytxJ	BSU_IGR_2615	NA	38.00	7.56	1776.00	7.59
2697594	2697879	NA	Intergenic region between czcD and yrdN	BSU_IGR_2337	NA	38.00	7.41	2112.00	7.41
623953	624029	+	trnE-Asp	BSUA_00655	Co-directional	38.00	12.86	970.00	12.76
822781	822886	NA	Intergenic region between yflI and yflH	BSU_IGR_704	NA	38.00	15.68	1650.00	15.71
210580	210954	+	ybcI	BSUA_00236	Co-directional	38.00	6.63	2486.00	6.65
562780	563087	NA	Intergenic region between ydzO and aseR	BSU_IGR_493	NA	38.00	5.57	1707.00	5.56
3812595	3813779	+	albE	BSUA_03976	Head-On	38.00	5.18	6135.00	5.18
4076524	4076949	-	yxaJ	BSUA_04237	Co-directional	38.00	2.89	1213.00	2.85
1604925	1606211	+	pyrC	BSUA_01680	Co-directional	38.00	4.01	5157.00	4.01
512521	512531	NA	Intergenic region between trnS-Glu and trnS-Gln	BSU_IGR_438	NA	38.00	34.73	348.00	34.80
805879	806450	NA	Intergenic region between yfmG and yfmF	BSU_IGR_690	NA	38.00	6.46	3696.00	6.47
2211851	2212357	+	yomW	BSUA_02280	Head-On	38.00	6.26	3172.00	6.27
2220135	2220311	-	youB	BSUA_02294	Co-directional	38.00	8.58	1507.00	8.56
1293428	1294870	+	uxaB	BSUA_01347	Co-directional	38.00	4.47	6448.00	4.47
877452	879173	+	malQ	BSUA_00896	Co-directional	38.00	4.52	7780.00	4.52
3160816	3161180	NA	Intergenic region between bslA and ktrA	BSU_IGR_2739	NA	38.00	7.62	2767.00	7.60
3909777	3909896	NA	Intergenic region between ywbD and ywbC	BSU_IGR_3338	NA	38.00	13.12	1568.00	13.18
2750643	2751185	-	yrhH	BSUA_02900	Co-directional	38.00	3.73	2024.00	3.73
2738608	2739323	NA	Intergenic region between levR and aapA	BSU_IGR_2376	NA	38.00	7.62	5458.00	7.63
1892636	1893727	+	yndE	BSUA_01912	Co-directional	38.00	4.32	4713.00	4.32
682020	682159	NA	Intergenic region between BSU_misc_RNA_10 and purE	BSU_IGR_602	NA	38.00	13.59	1889.00	13.59
2526696	2527268	-	sipW	BSUA_02638	Co-directional	38.00	5.01	2864.00	5.01
570878	571350	NA	Intergenic region between ydzQ and ydfH	BSU_IGR_502	NA	38.00	9.12	4316.00	9.14
50087	50647	+	rnmV	BSUA_00052	Co-directional	38.00	5.80	3241.00	5.79
3163601	3164635	-	lytG	BSUA_03326	Co-directional	38.00	5.40	5589.00	5.41
2627640	2628087	NA	Intergenic region between spoIVCA and arsC	BSU_IGR_2273	NA	38.00	3.37	1503.00	3.36
496188	496359	NA	Intergenic region between cshA and ydbS	BSU_IGR_424	NA	38.00	9.97	1710.00	10.00
3638151	3638395	NA	Intergenic region between mnaA and gtaB	BSU_IGR_3115	NA	38.00	12.29	3006.00	12.32
159182	159778	+	kbaA	BSUA_00185	Co-directional	38.00	4.39	2610.00	4.38
1395443	1396198	+	sigI	BSUA_01463	Co-directional	38.00	5.11	3861.00	5.11
14637	14693	NA	Intergenic region between rrnO-23S and rrnO-5S	BSU_IGR_11	NA	38.00	7.12	377.00	6.73
1642481	1643383	+	sdaAA	BSUA_01717	Co-directional	38.00	7.47	6729.00	7.46
533198	533785	NA	Intergenic region between yddM and yddN	BSU_IGR_461	NA	38.00	5.64	3312.00	5.64
3558457	3559041	-	hisB	BSUA_03720	Co-directional	38.00	7.10	4135.00	7.08
2620222	2620380	+	sda	BSUA_02747	Head-On	38.00	6.13	974.00	6.16
1776356	1791487	+	pksJ	BSUA_01849	Co-directional	38.00	2.88	43549.00	2.88
508038	508331	+	ydcF	BSUA_00518	Co-directional	38.00	4.68	1361.00	4.65
1188465	1188712	NA	Intergenic region between yjzD and yjaU	BSU_IGR_1034	NA	38.00	8.77	2176.00	8.81
3974091	3974741	-	scoB	BSUA_04138	Co-directional	38.00	3.16	2055.00	3.16
1857130	1857752	NA	Intergenic region between cwlC and spoVK	BSU_IGR_1541	NA	38.00	4.21	2620.00	4.21
3266139	3266339	NA	Intergenic region between besA and yuiH	BSU_IGR_2819	NA	38.00	7.72	1547.00	7.74
3456542	3456838	NA	Intergenic region between cggR and araE	BSU_IGR_2987	NA	38.00	12.10	3587.00	12.12
1517253	1517829	NA	Intergenic region between slp and speA	BSU_IGR_1326	NA	38.00	6.51	3747.00	6.51
3963730	3963843	NA	Intergenic region between galE and yxkA	BSU_IGR_3378	NA	38.00	11.14	1263.00	11.18
3545657	3545973	NA	Intergenic region between yvcI and trxB	BSU_IGR_3048	NA	38.00	7.43	2356.00	7.46
3146258	3146267	NA	Intergenic region between trnB-Leu1 and trnB-Lys	BSU_IGR_2723	NA	38.00	20.60	182.00	20.22
431983	432366	NA	Intergenic region between yclM and fpiB	BSU_IGR_364	NA	38.00	5.99	2296.00	5.99
4150452	4150518	NA	Intergenic region between yybI and yybH	BSU_IGR_3535	NA	38.00	14.00	934.00	14.15
153794	153841	NA	Intergenic region between BSU_misc_RNA_4 and rplM	BSU_IGR_148	NA	38.00	21.54	1005.00	21.38
2858810	2859080	NA	Intergenic region between clpX and tig	BSU_IGR_2479	NA	38.00	10.82	2925.00	10.83
3367189	3367824	-	liaR	BSUA_03533	Co-directional	38.00	3.68	2342.00	3.69
267898	268824	+	ycbC	BSUA_00294	Co-directional	38.00	3.38	3125.00	3.37
557983	558236	NA	Intergenic region between ydzF and ydeO	BSU_IGR_487	NA	38.00	7.01	1771.00	7.00
439704	440018	+	yczG	BSUA_00439	Co-directional	38.00	8.81	2767.00	8.81
247557	247751	NA	Intergenic region between cesB and pssA	BSU_IGR_227	NA	38.00	5.23	1003.00	5.17
3193068	3193496	-	yugM	BSUA_03352	Co-directional	38.00	5.83	2496.00	5.83
3877799	3878098	NA	Intergenic region between sacP and ywcJ	BSU_IGR_3313	NA	38.00	4.73	1410.00	4.72
548034	548259	NA	Intergenic region between ydeE and ydeF	BSU_IGR_477	NA	38.00	10.85	2438.00	10.84
3639275	3639975	NA	Intergenic region between gtaB and ggaB	BSU_IGR_3116	NA	38.00	6.75	4730.00	6.76
3013517	3014161	+	acuB	BSUA_03162	Head-On	38.00	3.12	2008.00	3.12
592427	592939	+	ydgG	BSUA_00622	Co-directional	38.00	8.86	4534.00	8.86
3360713	3360879	NA	Intergenic region between yuzO and yuxN	BSU_IGR_2908	NA	38.00	8.63	1439.00	8.67
650813	651013	NA	Intergenic region between gutR and gutB	BSU_IGR_574	NA	38.00	8.46	1685.00	8.43
3515459	3515709	NA	Intergenic region between yvdQ and cotQ	BSU_IGR_3027	NA	38.00	8.49	2128.00	8.51
3731896	3731935	NA	Intergenic region between bcrC and ywnJ	BSU_IGR_3191	NA	38.00	16.60	656.00	16.82
4150909	4151053	NA	Intergenic region between yybH and yybG	BSU_IGR_3536	NA	38.00	8.57	1229.00	8.53
117712	117889	NA	Intergenic region between secE and nusG	BSU_IGR_105	NA	38.00	4.37	762.00	4.31
3329778	3330221	-	sufU	BSUA_03488	Co-directional	38.00	3.91	1721.00	3.88
730627	731097	-	yezG	BSUA_00752	Head-On	38.00	5.83	2746.00	5.84
530513	530851	NA	Intergenic region between yddK and rapI	BSU_IGR_459	NA	38.00	4.74	1592.00	4.71
894200	894387	NA	Intergenic region between estB and yfiQ	BSU_IGR_766	NA	38.00	7.72	1450.00	7.75
3661315	3661578	NA	Intergenic region between yvyI and gerBA	BSU_IGR_3127	NA	38.00	6.83	1788.00	6.80
4142376	4142807	NA	Intergenic region between yybP and yybO	BSU_IGR_3531	NA	38.00	3.47	1500.00	3.48
108559	108673	NA	Intergenic region between disA and yacL	BSU_IGR_97	NA	38.00	10.24	1178.00	10.33
3612536	3612553	NA	Intergenic region between flgK and yvyG	BSU_IGR_3094	NA	38.00	27.33	472.00	27.76
779416	779819	NA	Intergenic region between yetO and ltaSA	BSU_IGR_669	NA	38.00	4.36	1760.00	4.37
1596567	1596907	NA	Intergenic region between divIVA and ileS	BSU_IGR_1394	NA	38.00	6.83	2328.00	6.85
528558	528571	NA	Intergenic region between cwlT and yddI	BSU_IGR_456	NA	38.00	31.43	412.00	31.69
3084856	3084956	NA	Intergenic region between bceA and bceS	BSU_IGR_2666	NA	38.00	7.86	783.00	7.83
870881	870911	NA	Intergenic region between yfjD and yfjC	BSU_IGR_747	NA	38.00	18.90	572.00	19.07
2424132	2424230	NA	Intergenic region between yqkK and mleA	BSU_IGR_2086	NA	38.00	7.82	773.00	7.89
125501	125561	NA	Intergenic region between rpoB and rpoC	BSU_IGR_113	NA	38.00	18.92	1134.00	18.90
3722233	3722253	NA	Intergenic region between ywoH and ywoG	BSU_IGR_3183	NA	38.00	16.19	316.00	15.80
3168233	3168324	NA	Intergenic region between uppP and yubA	BSU_IGR_2746	NA	38.00	2.89	246.00	2.70
3783379	3783459	NA	Intergenic region between ywjG and pyrG	BSU_IGR_3246	NA	38.00	4.25	321.00	4.01
4041299	4041311	NA	Intergenic region between yxeA and yxdM	BSU_IGR_3444	NA	38.00	28.00	330.00	27.50
1817881	1834425	+	pksN	BSUA_01852	Co-directional	36.00	2.42	40113.00	2.42
457806	459020	+	ycsG	BSUA_00459	Co-directional	36.00	5.04	6116.00	5.04
1094027	1095466	-	yhfT	BSUA_01133	Head-On	36.00	4.57	6582.00	4.57
3242681	3247201	-	yukB	BSUA_03406	Co-directional	36.00	5.88	26576.00	5.88
1955333	1963015	-	ppsB	BSUA_01971	Head-On	36.00	2.96	22772.00	2.96
918005	918988	-	yfhP	BSUA_00936	Head-On	36.00	7.74	7609.00	7.74
3729557	3730771	+	amtB	BSUA_03885	Head-On	36.00	5.14	6244.00	5.14
3932954	3934312	-	licC	BSUA_04097	Co-directional	36.00	5.91	8028.00	5.91
2475425	2476519	-	bcd	BSUA_02582	Co-directional	36.00	5.00	5468.00	5.00
1019102	1020487	+	yhdT	BSUA_01054	Co-directional	36.00	4.63	6414.00	4.63
1706422	1707573	+	dxr	BSUA_01787	Co-directional	36.00	5.10	5870.00	5.10
2875983	2876798	-	racE	BSUA_03027	Co-directional	36.00	5.44	4424.00	5.43
692142	693680	+	purH	BSUA_00721	Co-directional	36.00	4.27	6575.00	4.28
863555	864583	+	acoB	BSUA_00882	Co-directional	36.00	5.29	5438.00	5.29
197035	198486	+	ybbR	BSUA_00225	Co-directional	36.00	5.28	7668.00	5.28
1715832	1716947	+	nusA	BSUA_01792	Co-directional	36.00	4.60	5136.00	4.61
2154024	2155160	-	yorJ	BSUA_02193	Co-directional	36.00	5.10	5788.00	5.10
4091712	4092275	+	ahpC	BSUA_04252	Head-On	36.00	8.33	4690.00	8.33
3313933	3315183	-	pucG	BSUA_03471	Co-directional	36.00	4.44	5556.00	4.44
3604530	3604907	-	smiA	BSUA_03762	Co-directional	36.00	7.67	2891.00	7.67
3575355	3576572	-	prfB	BSUA_03736	Co-directional	36.00	4.02	4899.00	4.03
721151	722530	+	rlmCD	BSUA_00744	Co-directional	36.00	2.71	3730.00	2.70
3328360	3329757	-	sufB	BSUA_03487	Co-directional	36.00	4.55	6357.00	4.55
[truncated: 5,864 more rows]
